# Supplementary material for: Short-Duration HIPEC-Mimetic Mithramycin A Exposure Induces Durable Transcriptional Remodeling Involving Chromatin Regulatory Networks in Colorectal Cancer Models
Source: Int J Mol Sci. 2026 Apr 17;27(8):3580. doi: 10.3390/ijms27083580 (PMC13116636; doi:10.3390/ijms27083580)
Supplement: Supplementary file 1 [file ijms-27-03580-s001.zip]

Archive with 6 entries (6 files):
- Supplementary Figure S1 heatmap.png
- Supplementary Figure S2 GO enrichment (ribosome, small GTPase, etc.).pdf
- Supplementary Figure S3. Correlation of Gene Set Enrichment Analysis (GSEA).pdf
- Supplementary Figure S4 PCA.pdf
- Supplementary Figure S5 RNA-seq quality control metrics.pdf
- Supplementary Table S1 differential-expression_noOutlier_highlighted.xlsm
