# Supplementary material for: Short-Duration HIPEC-Mimetic Mithramycin A Exposure Induces Durable Transcriptional Remodeling Involving Chromatin Regulatory Networks in Colorectal Cancer Models
Source: Int J Mol Sci. 2026 Apr 17;27(8):3580. doi: 10.3390/ijms27083580 (PMC13116636; doi:10.3390/ijms27083580)
Supplement: Supplementary file 1 [file ijms-27-03580-s001.zip › Supplementary Table S1 differential-expression_noOutlier_highlighted.xlsm]

## Sheet: differential-expression_noOutli
feature_id	gene_name	Contrast	logFC	AveExpr	t	P.Value	adj.P.Val
ENSG00000277157.2	H4C4	MithramycinA_vs_Control	9.63174	3.21587	7.39561	2.62e-05	0.00015866
ENSG00000275714.2	H3C1	MithramycinA_vs_Control	8.91362	3.19894	7.92601	1.45e-05	0.000102248
ENSG00000197238.5	H4C11	MithramycinA_vs_Control	8.66357	5.21551	2.56689	0.0279989	0.0494241
ENSG00000184502.4	GAST	MithramycinA_vs_Control	8.10758	4.66128	6.31445	9.03e-05	0.000412186
ENSG00000165702.15	GFI1B	MithramycinA_vs_Control	8.0815	2.72929	12.3946	2.93e-07	7.19e-06
ENSG00000187475.6	H1-6	MithramycinA_vs_Control	7.98627	2.79832	8.96367	5.03e-06	4.68e-05
ENSG00000181773.7	GPR3	MithramycinA_vs_Control	7.83135	4.94612	11.0793	7.9e-07	1.32e-05
ENSG00000276966.2	H4C5	MithramycinA_vs_Control	7.6674	5.75862	12.7738	2.21e-07	6.07e-06
ENSG00000185527.12	PDE6G	MithramycinA_vs_Control	7.62799	3.47829	10.3146	1.47e-06	2.01e-05
ENSG00000172543.9	CTSW	MithramycinA_vs_Control	7.54802	2.62481	7.76066	1.68e-05	0.00011342
ENSG00000175202.6	HIGD2B	MithramycinA_vs_Control	7.5018	2.28983	11.4818	5.7e-07	1.06e-05
ENSG00000244219.7	TMEM225B	MithramycinA_vs_Control	7.48875	2.33239	9.43815	3.18e-06	3.39e-05
ENSG00000184697.7	CLDN6	MithramycinA_vs_Control	7.41521	3.68755	13.0745	1.78e-07	5.33e-06
ENSG00000273703.2	H2BC14	MithramycinA_vs_Control	7.40012	3.4164	15.3114	4.25e-08	2.46e-06
ENSG00000124216.4	SNAI1	MithramycinA_vs_Control	7.38148	6.42628	16.4303	2.23e-08	1.62e-06
ENSG00000206172.8	HBA1	MithramycinA_vs_Control	7.34814	2.81598	6.46325	7.37e-05	0.000351824
ENSG00000283268.1	TEX54	MithramycinA_vs_Control	7.34464	3.74953	4.43549	0.00117622	0.00329352
ENSG00000185130.5	H2BC13	MithramycinA_vs_Control	7.3057	2.47281	6.82691	4.76e-05	0.000251671
ENSG00000196569.13	LAMA2	MithramycinA_vs_Control	7.25933	5.05266	7.35885	2.58e-05	0.000156767
ENSG00000260342.2	RP11-1035H13.3	MithramycinA_vs_Control	7.22589	4.07386	5.31242	0.000328608	0.00117008
ENSG00000278705.2	H4C2	MithramycinA_vs_Control	7.21078	2.22398	10.7562	1.01e-06	1.57e-05
ENSG00000262526.2	CTD-2545G14.7	MithramycinA_vs_Control	7.13244	2.82888	3.71231	0.00364586	0.00855728
ENSG00000156097.12	GPR61	MithramycinA_vs_Control	7.08709	3.10683	6.53245	6.72e-05	0.000328818
ENSG00000283977.1	CTD-2010I16.2	MithramycinA_vs_Control	7.08319	2.94816	5.76388	0.000177814	0.000709993
ENSG00000184270.6	H2AC21	MithramycinA_vs_Control	7.04725	2.41303	6.52978	6.73e-05	0.000329132
ENSG00000262633.2	RP11-156P1.2	MithramycinA_vs_Control	7.03827	3.63867	3.61789	0.00424269	0.0097521
ENSG00000278588.2	H2BC10	MithramycinA_vs_Control	7.01526	2.75427	5.87838	0.000152725	0.000627983
ENSG00000274997.2	H2AC12	MithramycinA_vs_Control	6.97553	3.52374	4.80995	0.000666744	0.00206784
ENSG00000171786.6	NHLH1	MithramycinA_vs_Control	6.96946	2.45473	8.3042	9.35e-06	7.32e-05
ENSG00000137434.12	C6orf52	MithramycinA_vs_Control	6.92047	4.73438	7.75026	1.66e-05	0.000112729
ENSG00000197153.5	H3C12	MithramycinA_vs_Control	6.91957	3.65071	5.30505	0.00032905	0.00117134
ENSG00000164404.8	GDF9	MithramycinA_vs_Control	6.90974	3.47854	10.7928	9.68e-07	1.53e-05
ENSG00000180209.12	MYLPF	MithramycinA_vs_Control	6.90146	4.7233	5.68301	0.000196842	0.000768454
ENSG00000120211.4	INSL4	MithramycinA_vs_Control	6.88092	3.04932	8.11015	1.14e-05	8.46e-05
ENSG00000104826.15	LHB	MithramycinA_vs_Control	6.78274	4.00416	5.65288	0.000204155	0.000793098
ENSG00000149926.13	TLCD3B	MithramycinA_vs_Control	6.76341	3.76593	10.6197	1.11e-06	1.67e-05
ENSG00000197061.5	H4C3	MithramycinA_vs_Control	6.75625	5.44284	4.32007	0.00138042	0.00376372
ENSG00000236383.8	CCDC200	MithramycinA_vs_Control	6.72603	4.44171	6.37746	8.04e-05	0.000376185
ENSG00000283536.2	RP11-624J6.2	MithramycinA_vs_Control	6.67786	1.8518	10.0318	1.83e-06	2.29e-05
ENSG00000183598.4	H3C13	MithramycinA_vs_Control	6.64593	4.64692	4.04502	0.0021117	0.00538018
ENSG00000259399.1	TGIF2-RAB5IF	MithramycinA_vs_Control	6.62169	2.6096	7.03857	3.64e-05	0.000204696
ENSG00000111729.15	CLEC4A	MithramycinA_vs_Control	6.62166	2.24337	6.67224	5.59e-05	0.000285403
ENSG00000104901.7	DKKL1	MithramycinA_vs_Control	6.60942	2.37969	6.83218	4.62e-05	0.000246366
ENSG00000126264.10	HCST	MithramycinA_vs_Control	6.58967	5.18908	13.6476	1.18e-07	4.15e-06
ENSG00000241563.4	CORT	MithramycinA_vs_Control	6.57866	2.74296	9.3114	3.47e-06	3.62e-05
ENSG00000275221.2	H2AC15	MithramycinA_vs_Control	6.5756	4.75593	5.68784	0.000193563	0.000759265
ENSG00000231274.5	SBK3	MithramycinA_vs_Control	6.56158	3.87653	9.56849	2.74e-06	3.04e-05
ENSG00000225899.8	FRG2B	MithramycinA_vs_Control	6.55569	1.9868	9.76714	2.29e-06	2.71e-05
ENSG00000140465.14	CYP1A1	MithramycinA_vs_Control	6.53103	3.99604	5.91157	0.000144034	0.000598493
ENSG00000169877.10	AHSP	MithramycinA_vs_Control	6.52997	1.81482	8.61556	6.74e-06	5.75e-05
ENSG00000261459.1	AC002310.11	MithramycinA_vs_Control	6.52873	2.44699	4.77877	0.000688458	0.00212493
ENSG00000149557.14	FEZ1	MithramycinA_vs_Control	6.50341	3.67903	7.88105	1.43e-05	0.000100735
ENSG00000115844.11	DLX2	MithramycinA_vs_Control	6.47369	2.91188	7.09137	3.41e-05	0.000195154
ENSG00000130822.16	PNCK	MithramycinA_vs_Control	6.46541	4.42905	7.31333	2.65e-05	0.000159695
ENSG00000166448.15	TMEM130	MithramycinA_vs_Control	6.42984	1.95258	8.10177	1.13e-05	8.42e-05
ENSG00000182083.8	OR6B2	MithramycinA_vs_Control	6.41681	1.78653	9.21287	3.78e-06	3.83e-05
ENSG00000287363.3	GUCA1ANB	MithramycinA_vs_Control	6.33114	2.50657	10.0547	1.77e-06	2.24e-05
ENSG00000110944.9	IL23A	MithramycinA_vs_Control	6.32319	4.94896	5.76898	0.000172343	0.000692659
ENSG00000157343.9	ARMC12	MithramycinA_vs_Control	6.31046	4.15975	11.1503	7.11e-07	1.23e-05
ENSG00000235387.5	SPAAR	MithramycinA_vs_Control	6.29841	3.25851	8.37007	8.55e-06	6.83e-05
ENSG00000163576.18	EFHB	MithramycinA_vs_Control	6.24909	2.12569	8.68862	6.21e-06	5.44e-05
ENSG00000121101.16	TEX14	MithramycinA_vs_Control	6.24265	2.41739	8.15108	1.07e-05	8.08e-05
ENSG00000196436.8	NPIPB15	MithramycinA_vs_Control	6.23593	1.81554	9.10056	4.18e-06	4.15e-05
ENSG00000129214.15	SHBG	MithramycinA_vs_Control	6.2114	4.09457	4.25568	0.00149863	0.0040298
ENSG00000113369.9	ARRDC3	MithramycinA_vs_Control	6.13755	7.90197	28.471	1.31e-10	4e-07
ENSG00000154016.14	GRAP	MithramycinA_vs_Control	6.1163	3.25657	6.53742	6.46e-05	0.000319389
ENSG00000113525.10	IL5	MithramycinA_vs_Control	6.04376	1.69327	8.7558	5.77e-06	5.17e-05
ENSG00000288053.1	RP11-641J8.4	MithramycinA_vs_Control	6.02931	3.65444	5.32789	0.000309414	0.00111558
ENSG00000277775.2	H3C7	MithramycinA_vs_Control	6.02853	3.08088	4.16681	0.00170986	0.00450354
ENSG00000217442.4	SYCE3	MithramycinA_vs_Control	6.02555	2.63285	5.80358	0.000162872	0.000662235
ENSG00000130592.17	LSP1	MithramycinA_vs_Control	6.00953	2.68976	7.96017	1.29e-05	9.3e-05
ENSG00000188163.8	FAM166A	MithramycinA_vs_Control	6.00138	1.92658	7.54763	2.01e-05	0.000129091
ENSG00000128218.8	VPREB3	MithramycinA_vs_Control	5.99295	3.51741	4.60271	0.000877191	0.00258613
ENSG00000281991.2	TMEM265	MithramycinA_vs_Control	5.98191	6.32382	4.18816	0.00165111	0.00436585
ENSG00000278463.2	H2AC4	MithramycinA_vs_Control	5.98116	1.67762	8.68316	6.18e-06	5.43e-05
ENSG00000205097.7	FRG2	MithramycinA_vs_Control	5.96511	1.73075	8.70141	6.07e-06	5.37e-05
ENSG00000145107.16	TM4SF19	MithramycinA_vs_Control	5.96038	2.76513	6.31039	8.5e-05	0.000392684
ENSG00000072818.12	ACAP1	MithramycinA_vs_Control	5.94253	6.30141	4.8478	0.000609824	0.00192001
ENSG00000136918.8	WDR38	MithramycinA_vs_Control	5.91085	2.13671	6.99886	3.71e-05	0.000207341
ENSG00000124575.7	H1-3	MithramycinA_vs_Control	5.88133	2.654	5.09351	0.000427307	0.0014434
ENSG00000251692.8	PTX4	MithramycinA_vs_Control	5.87316	2.04036	8.22394	9.75e-06	7.58e-05
ENSG00000258465.8	RP11-574F21.3	MithramycinA_vs_Control	5.86672	3.13197	6.06976	0.000114642	0.000498803
ENSG00000196747.4	H2AC13	MithramycinA_vs_Control	5.82976	5.49113	4.57931	0.000902919	0.00264521
ENSG00000144031.12	ANKRD53	MithramycinA_vs_Control	5.80557	2.22382	6.08742	0.000111809	0.000488686
ENSG00000099860.9	GADD45B	MithramycinA_vs_Control	5.79678	8.25056	19.8376	3.71e-09	7.71e-07
ENSG00000223638.3	RFPL4A	MithramycinA_vs_Control	5.79068	2.17001	8.51424	7.25e-06	6.05e-05
ENSG00000268655.2	CTB-60B18.10	MithramycinA_vs_Control	5.75738	3.54382	8.20246	9.92e-06	7.67e-05
ENSG00000096088.16	PGC	MithramycinA_vs_Control	5.74872	2.93822	5.15849	0.000387743	0.00133996
ENSG00000154025.16	SLC5A10	MithramycinA_vs_Control	5.72078	2.37817	8.56876	6.84e-06	5.79e-05
ENSG00000197980.13	LEKR1	MithramycinA_vs_Control	5.71832	5.57441	9.7879	2.18e-06	2.61e-05
ENSG00000106328.10	FSCN3	MithramycinA_vs_Control	5.71216	3.80422	5.41406	0.000271378	0.000998459
ENSG00000287080.2	H3C3	MithramycinA_vs_Control	5.71211	4.79648	4.91447	0.000548614	0.00176394
ENSG00000255104.8	AC005324.8	MithramycinA_vs_Control	5.70455	2.01246	5.4059	0.000274349	0.00100774
ENSG00000269533.5	AC003002.6	MithramycinA_vs_Control	5.68255	1.60297	7.47766	2.14e-05	0.000135547
ENSG00000162188.6	GNG3	MithramycinA_vs_Control	5.67278	4.07854	6.13643	0.000104473	0.000462914
ENSG00000204516.10	MICB	MithramycinA_vs_Control	5.67132	3.49395	10.051	1.73e-06	2.21e-05
ENSG00000158859.10	ADAMTS4	MithramycinA_vs_Control	5.6474	1.86869	7.59296	1.88e-05	0.00012332
ENSG00000185614.7	INKA1	MithramycinA_vs_Control	5.63937	2.64539	7.50154	2.08e-05	0.000132589
ENSG00000272822.2	RP11-302B13.5	MithramycinA_vs_Control	5.6231	3.28177	4.90168	0.000556847	0.00178615
ENSG00000278505.5	C17orf78	MithramycinA_vs_Control	5.6051	1.6503	7.70244	1.67e-05	0.000112875
ENSG00000262302.1	RP1-4G17.5	MithramycinA_vs_Control	5.59851	2.16084	5.47778	0.000247566	0.000926774
ENSG00000112041.13	TULP1	MithramycinA_vs_Control	5.5951	2.0093	7.00671	3.63e-05	0.00020435
ENSG00000064300.9	NGFR	MithramycinA_vs_Control	5.58875	3.31803	9.69921	2.34e-06	2.74e-05
ENSG00000203722.8	RAET1G	MithramycinA_vs_Control	5.57761	3.67977	8.42965	7.81e-06	6.42e-05
ENSG00000155980.13	KIF5A	MithramycinA_vs_Control	5.57753	2.58351	7.10958	3.22e-05	0.000186208
ENSG00000273802.2	H2BC8	MithramycinA_vs_Control	5.55791	6.98906	20.3421	2.91e-09	6.66e-07
ENSG00000231256.8	CFAP97D1	MithramycinA_vs_Control	5.55342	1.57069	7.735	1.61e-05	0.000110004
ENSG00000125823.12	CSTL1	MithramycinA_vs_Control	5.54938	2.12813	5.57351	0.000216991	0.000834789
ENSG00000268434.5	AC011530.4	MithramycinA_vs_Control	5.53804	3.30973	3.60138	0.00415962	0.00959878
ENSG00000161594.7	KLHL10	MithramycinA_vs_Control	5.5367	1.89749	5.94078	0.000133472	0.000563995
ENSG00000101331.17	CCM2L	MithramycinA_vs_Control	5.53492	2.83536	9.59182	2.58e-06	2.92e-05
ENSG00000213215.5	OR2F1	MithramycinA_vs_Control	5.53295	1.56557	7.83603	1.44e-05	0.00010153
ENSG00000160200.18	CBS	MithramycinA_vs_Control	5.52575	2.35449	5.84828	0.000150484	0.000620332
ENSG00000103313.13	MEFV	MithramycinA_vs_Control	5.52531	1.77494	7.0354	3.5e-05	0.000199151
ENSG00000180336.18	MEIOC	MithramycinA_vs_Control	5.51395	2.61033	5.55273	0.000222817	0.000851135
ENSG00000176383.9	B3GNT4	MithramycinA_vs_Control	5.51159	4.47075	10.4124	1.26e-06	1.81e-05
ENSG00000189280.3	GJB5	MithramycinA_vs_Control	5.50117	3.01783	5.78071	0.000164273	0.000665978
ENSG00000109113.20	RAB34	MithramycinA_vs_Control	5.49989	1.96705	5.25092	0.000337065	0.00119546
ENSG00000204542.3	C6orf15	MithramycinA_vs_Control	5.49047	2.4719	8.9026	4.89e-06	4.59e-05
ENSG00000185955.5	C7orf61	MithramycinA_vs_Control	5.48992	5.5059	14.3471	7.15e-08	3.17e-06
ENSG00000183979.8	NPB	MithramycinA_vs_Control	5.48592	5.26575	6.14099	0.00010303	0.000458182
ENSG00000188223.9	AC002398.9	MithramycinA_vs_Control	5.47125	3.76788	4.20002	0.00158938	0.00423248
ENSG00000124103.10	FAM209A	MithramycinA_vs_Control	5.46592	2.40164	4.71752	0.000724298	0.00221577
ENSG00000172748.14	ZNF596	MithramycinA_vs_Control	5.461	4.55187	5.02616	0.000462294	0.00153619
ENSG00000187682.2	ERAS	MithramycinA_vs_Control	5.45528	1.70854	7.2535	2.72e-05	0.000163183
ENSG00000211445.12	GPX3	MithramycinA_vs_Control	5.44599	10.5062	21.6982	1.59e-09	5.34e-07
ENSG00000181625.17	SLX1B	MithramycinA_vs_Control	5.43135	4.28946	4.4744	0.00104071	0.0029746
ENSG00000110243.12	APOA5	MithramycinA_vs_Control	5.42194	1.53782	7.43978	2.2e-05	0.000138657
ENSG00000285508.1	RP5-931K24.3	MithramycinA_vs_Control	5.41638	6.11325	2.85567	0.0145962	0.0282053
ENSG00000276368.2	H2AC14	MithramycinA_vs_Control	5.41183	5.20179	3.31926	0.00661906	0.014248
ENSG00000213760.11	ATP6V1G2	MithramycinA_vs_Control	5.40221	4.21468	6.31625	8.24e-05	0.000383958
ENSG00000197409.8	H3C4	MithramycinA_vs_Control	5.40042	4.4528	2.18893	0.0464327	0.0768635
ENSG00000132465.12	JCHAIN	MithramycinA_vs_Control	5.39641	1.53143	5.91276	0.000137549	0.000577063
ENSG00000197889.10	MEIG1	MithramycinA_vs_Control	5.3881	3.0456	3.1564	0.00870938	0.0180476
ENSG00000142227.11	EMP3	MithramycinA_vs_Control	5.38416	8.3733	14.4791	6.54e-08	3.07e-06
ENSG00000167525.15	PROCA1	MithramycinA_vs_Control	5.35603	6.09401	12.3531	2.74e-07	6.96e-06
ENSG00000172578.12	KLHL6	MithramycinA_vs_Control	5.35257	1.52047	7.49714	2.06e-05	0.000131877
ENSG00000077942.19	FBLN1	MithramycinA_vs_Control	5.34959	3.68597	7.53782	1.97e-05	0.000127485
ENSG00000205177.6	C11orf91	MithramycinA_vs_Control	5.34351	2.27825	6.61207	5.72e-05	0.000290057
ENSG00000105509.11	HAS1	MithramycinA_vs_Control	5.34137	1.86223	7.23448	2.76e-05	0.000165107
ENSG00000163606.11	CD200R1	MithramycinA_vs_Control	5.33169	1.51525	7.16182	3e-05	0.000176027
ENSG00000228727.9	SAPCD1	MithramycinA_vs_Control	5.32827	3.64258	9.90743	1.93e-06	2.37e-05
ENSG00000141371.13	C17orf64	MithramycinA_vs_Control	5.32807	1.61965	6.61151	5.72e-05	0.000290057
ENSG00000160318.6	CLDND2	MithramycinA_vs_Control	5.32236	4.55764	3.09979	0.00956663	0.0195685
ENSG00000227868.6	TEX46	MithramycinA_vs_Control	5.3179	1.85417	4.80364	0.000633971	0.00198169
ENSG00000174950.11	CD164L2	MithramycinA_vs_Control	5.3161	3.59915	10.7124	9.7e-07	1.53e-05
ENSG00000136449.15	MYCBPAP	MithramycinA_vs_Control	5.31339	2.75456	7.7609	1.55e-05	0.000106725
ENSG00000106336.13	FBXO24	MithramycinA_vs_Control	5.30948	3.74933	5.49541	0.000238621	0.000898197
ENSG00000185338.7	SOCS1	MithramycinA_vs_Control	5.29822	5.28763	11.8281	4.03e-07	8.67e-06
ENSG00000269058.6	CALR3	MithramycinA_vs_Control	5.27602	1.50134	7.32012	2.5e-05	0.000153336
ENSG00000163803.13	PLB1	MithramycinA_vs_Control	5.26634	3.04916	7.51798	2.01e-05	0.000129091
ENSG00000244607.7	CCDC13	MithramycinA_vs_Control	5.26543	3.04807	6.41927	7.2e-05	0.000345506
ENSG00000196565.15	HBG2	MithramycinA_vs_Control	5.25898	1.49708	6.55294	6.12e-05	0.000305912
ENSG00000166780.11	BMERB1	MithramycinA_vs_Control	5.25444	4.63047	8.52063	7.03e-06	5.91e-05
ENSG00000173110.8	HSPA6	MithramycinA_vs_Control	5.24691	3.14358	9.3335	3.22e-06	3.42e-05
ENSG00000259132.1	RP11-298I3.5	MithramycinA_vs_Control	5.24572	3.2464	2.7144	0.0185245	0.0346736
ENSG00000162572.21	SCNN1D	MithramycinA_vs_Control	5.20211	4.15632	5.7137	0.000177053	0.00070779
ENSG00000257446.4	ZNF878	MithramycinA_vs_Control	5.20077	2.82491	6.98688	3.64e-05	0.000204871
ENSG00000170100.14	ZNF778	MithramycinA_vs_Control	5.1917	6.31118	12.7184	2.09e-07	5.88e-06
ENSG00000204952.3	FBXO47	MithramycinA_vs_Control	5.16606	1.71641	5.70947	0.000177743	0.000709993
ENSG00000110492.16	MDK	MithramycinA_vs_Control	5.16547	12.9802	35.8368	1.45e-11	6.54e-08
ENSG00000176919.13	C8G	MithramycinA_vs_Control	5.16179	5.67671	6.18461	9.6e-05	0.000432471
ENSG00000272196.2	H2AC19	MithramycinA_vs_Control	5.15245	9.50957	3.71424	0.00409748	0.00946998
ENSG00000134201.12	GSTM5	MithramycinA_vs_Control	5.15095	3.90885	3.6769	0.00361693	0.0084962
ENSG00000196550.11	FAM72A	MithramycinA_vs_Control	5.14072	6.01449	12.2662	2.89e-07	7.14e-06
ENSG00000274290.3	H2BC6	MithramycinA_vs_Control	5.11489	4.1625	5.4995	0.000235116	0.000888305
ENSG00000233136.3	USP17L11	MithramycinA_vs_Control	5.10823	1.77179	5.62638	0.000198033	0.000772654
ENSG00000149609.6	C20orf144	MithramycinA_vs_Control	5.10138	4.11139	9.3827	3.05e-06	3.28e-05
ENSG00000272617.3	RP11-343C2.12	MithramycinA_vs_Control	5.08574	3.45038	2.30389	0.0376427	0.0638888
ENSG00000122432.18	SPATA1	MithramycinA_vs_Control	5.08118	4.18953	2.82291	0.0152531	0.0292985
ENSG00000197181.12	PIWIL2	MithramycinA_vs_Control	5.0809	4.63025	8.96881	4.5e-06	4.34e-05
ENSG00000122367.20	LDB3	MithramycinA_vs_Control	5.08056	2.42373	6.40009	7.31e-05	0.000350084
ENSG00000129596.5	CDO1	MithramycinA_vs_Control	5.07776	1.45177	7.00147	3.56e-05	0.000201632
ENSG00000274049.4	INO80B-WBP1	MithramycinA_vs_Control	5.07179	3.55144	2.71854	0.0182716	0.0342383
ENSG00000171136.7	RLN3	MithramycinA_vs_Control	5.0649	1.44856	6.97396	3.67e-05	0.000205871
ENSG00000167011.9	NAT16	MithramycinA_vs_Control	5.06471	2.08641	5.65927	0.000189097	0.000744248
ENSG00000176020.9	AMIGO3	MithramycinA_vs_Control	5.05558	3.44012	3.88881	0.00255409	0.0063443
ENSG00000099365.11	STX1B	MithramycinA_vs_Control	5.05189	1.76383	6.42196	7.1e-05	0.000342258
ENSG00000169442.9	CD52	MithramycinA_vs_Control	5.03839	4.2271	4.13239	0.00173327	0.00455364
ENSG00000184984.10	CHRM5	MithramycinA_vs_Control	5.03465	2.1089	6.84753	4.25e-05	0.000230731
ENSG00000182327.8	GLTPD2	MithramycinA_vs_Control	5.03101	3.91407	6.58397	5.82e-05	0.000294205
ENSG00000256812.2	CAPNS2	MithramycinA_vs_Control	5.03046	1.55031	6.62918	5.51e-05	0.00028313
ENSG00000288602.1	C8orf44-SGK3	MithramycinA_vs_Control	5.02976	2.29178	4.87492	0.000563647	0.00180324
ENSG00000140932.10	CMTM2	MithramycinA_vs_Control	5.02451	1.80729	4.57007	0.000884306	0.00259972
ENSG00000026025.16	VIM	MithramycinA_vs_Control	5.02214	2.18141	5.89185	0.000138824	0.00058169
ENSG00000255432.1	RP11-831H9.11	MithramycinA_vs_Control	5.00971	2.59343	3.55975	0.00435821	0.00997382
ENSG00000206535.8	LNP1	MithramycinA_vs_Control	5.00346	5.33223	11.9717	3.56e-07	8.14e-06
ENSG00000179148.10	ALOXE3	MithramycinA_vs_Control	4.99496	3.75533	9.47494	2.79e-06	3.08e-05
ENSG00000168490.14	PHYHIP	MithramycinA_vs_Control	4.98722	3.10486	8.01062	1.17e-05	8.64e-05
ENSG00000263639.7	MSMB	MithramycinA_vs_Control	4.9666	1.84986	4.67457	0.000754349	0.00228644
ENSG00000160973.8	FOXH1	MithramycinA_vs_Control	4.94394	4.29282	5.70279	0.000177348	0.00070876
ENSG00000134668.12	SPOCD1	MithramycinA_vs_Control	4.94126	3.50134	7.61547	1.77e-05	0.00011808
ENSG00000163815.6	CLEC3B	MithramycinA_vs_Control	4.93891	1.55559	6.48847	6.51e-05	0.000321148
ENSG00000272514.6	CFAP206	MithramycinA_vs_Control	4.93883	1.74505	4.80701	0.000619582	0.00194483
ENSG00000130755.13	GMFG	MithramycinA_vs_Control	4.92571	2.51209	5.19568	0.000354458	0.00124536
ENSG00000161610.1	HCRT	MithramycinA_vs_Control	4.92562	1.41374	6.59659	5.7e-05	0.000289992
ENSG00000261915.6	RP11-542C16.2	MithramycinA_vs_Control	4.91919	2.07552	4.73593	0.00068718	0.00212195
ENSG00000213471.10	TTLL13P	MithramycinA_vs_Control	4.89755	2.59578	6.12375	0.000102341	0.000455539
ENSG00000278677.2	H2AC17	MithramycinA_vs_Control	4.89742	8.04056	9.57886	2.52e-06	2.88e-05
ENSG00000233822.5	H2BC15	MithramycinA_vs_Control	4.88016	6.8786	19.1581	4.9e-09	8.94e-07
ENSG00000168477.19	TNXB	MithramycinA_vs_Control	4.87957	4.44561	9.16457	3.7e-06	3.77e-05
ENSG00000163352.5	LENEP	MithramycinA_vs_Control	4.87648	2.72381	4.45414	0.00104595	0.00298515
ENSG00000004776.13	HSPB6	MithramycinA_vs_Control	4.87446	2.70688	6.28778	8.31e-05	0.000387047
ENSG00000103723.17	AP3B2	MithramycinA_vs_Control	4.86029	2.28643	5.41568	0.000260256	0.000965705
ENSG00000131015.5	ULBP2	MithramycinA_vs_Control	4.85883	8.14815	18.2823	7.53e-09	1.04e-06
ENSG00000179674.4	ARL14	MithramycinA_vs_Control	4.85222	7.0824	8.77722	5.34e-06	4.89e-05
ENSG00000197093.11	GAL3ST4	MithramycinA_vs_Control	4.82374	2.95324	5.52197	0.000224686	0.000857505
ENSG00000148926.10	ADM	MithramycinA_vs_Control	4.82229	8.13018	17.1711	1.34e-08	1.27e-06
ENSG00000169314.15	C22orf15	MithramycinA_vs_Control	4.82156	2.16912	4.91205	0.000528465	0.0017118
ENSG00000285942.1	RP11-265N6.5	MithramycinA_vs_Control	4.81782	2.18833	5.0508	0.000432767	0.00145825
ENSG00000204482.11	LST1	MithramycinA_vs_Control	4.8162	1.71322	5.17018	0.000365321	0.00127668
ENSG00000165972.13	CCDC38	MithramycinA_vs_Control	4.8046	1.71234	6.15006	9.85e-05	0.000441777
ENSG00000109743.11	BST1	MithramycinA_vs_Control	4.79263	2.03223	5.25419	0.000324296	0.00115778
ENSG00000073670.14	ADAM11	MithramycinA_vs_Control	4.79249	2.5496	7.37945	2.28e-05	0.000142746
ENSG00000229292.2	RFPL4AL1	MithramycinA_vs_Control	4.78941	1.37968	6.35134	7.65e-05	0.000362602
ENSG00000139190.17	VAMP1	MithramycinA_vs_Control	4.78549	6.81543	11.3792	5.53e-07	1.04e-05
ENSG00000108830.10	RND2	MithramycinA_vs_Control	4.78439	2.06741	7.29689	2.5e-05	0.000153366
ENSG00000173805.16	HAP1	MithramycinA_vs_Control	4.7834	3.46871	8.58977	6.4e-06	5.55e-05
ENSG00000146221.10	TCTE1	MithramycinA_vs_Control	4.78244	2.13738	6.42893	6.94e-05	0.000336431
ENSG00000258466.5	RP11-1012A1.4	MithramycinA_vs_Control	4.77974	1.91408	4.23545	0.00145683	0.00393545
ENSG00000197768.10	STPG3	MithramycinA_vs_Control	4.77926	4.44639	8.48716	7.09e-06	5.94e-05
ENSG00000166924.9	NYAP1	MithramycinA_vs_Control	4.77766	3.24015	8.73916	5.52e-06	5e-05
ENSG00000227268.5	KLLN	MithramycinA_vs_Control	4.77746	4.23478	10.2443	1.4e-06	1.95e-05
ENSG00000204390.10	HSPA1L	MithramycinA_vs_Control	4.76893	5.93169	14.038	8.39e-08	3.42e-06
ENSG00000185105.5	MYADML2	MithramycinA_vs_Control	4.76671	2.40609	5.81949	0.000150572	0.000620507
ENSG00000155714.14	PDZD9	MithramycinA_vs_Control	4.75727	1.37165	6.17203	9.55e-05	0.000430415
ENSG00000214447.4	FAM187A	MithramycinA_vs_Control	4.75546	5.37606	3.84871	0.00268531	0.00661302
ENSG00000187094.12	CCK	MithramycinA_vs_Control	4.75053	5.36018	9.36254	3.05e-06	3.28e-05
ENSG00000110375.3	UPK2	MithramycinA_vs_Control	4.74906	5.39372	4.44097	0.00106014	0.00301671
ENSG00000145526.12	CDH18	MithramycinA_vs_Control	4.72376	1.36327	6.34448	7.68e-05	0.000363995
ENSG00000284934.2	RP11-512M8.12	MithramycinA_vs_Control	4.71806	1.60197	4.79495	0.000623433	0.00195419
ENSG00000182687.4	GALR2	MithramycinA_vs_Control	4.69914	3.61192	7.07686	3.2e-05	0.000185156
ENSG00000239620.3	PRR20G	MithramycinA_vs_Control	4.69605	1.35634	6.10697	0.00010341	0.000459568
ENSG00000158406.6	H4C8	MithramycinA_vs_Control	4.69135	7.67354	7.45388	2.09e-05	0.000133148
ENSG00000146453.13	PNLDC1	MithramycinA_vs_Control	4.69012	2.02856	6.06722	0.000108755	0.000478123
ENSG00000136943.12	CTSV	MithramycinA_vs_Control	4.69005	7.43176	16.8555	1.57e-08	1.38e-06
ENSG00000184599.14	TAFA3	MithramycinA_vs_Control	4.68884	2.03739	6.17439	9.49e-05	0.000428352
ENSG00000166359.11	WDR88	MithramycinA_vs_Control	4.67519	3.76648	9.40367	2.93e-06	3.19e-05
ENSG00000164591.14	MYOZ3	MithramycinA_vs_Control	4.67452	1.91822	4.50999	0.000950926	0.00276008
ENSG00000269741.5	CTC-518B2.8	MithramycinA_vs_Control	4.67206	2.90417	5.8636	0.000141371	0.000590345
ENSG00000166311.10	SMPD1	MithramycinA_vs_Control	4.66492	8.69895	18.9597	5.33e-09	9.46e-07
ENSG00000284491.3	THSD8	MithramycinA_vs_Control	4.66033	2.14552	4.82758	0.000592471	0.001875
ENSG00000184205.14	TSPYL2	MithramycinA_vs_Control	4.65146	8.97079	26.7898	2.15e-10	4.28e-07
ENSG00000006837.12	CDKL3	MithramycinA_vs_Control	4.64307	4.59432	4.00077	0.0020924	0.00533906
ENSG00000137094.16	DNAJB5	MithramycinA_vs_Control	4.64014	5.51118	9.31556	3.17e-06	3.37e-05
ENSG00000204947.9	ZNF425	MithramycinA_vs_Control	4.63711	6.05992	15.3974	3.59e-08	2.21e-06
ENSG00000188659.10	SAXO2	MithramycinA_vs_Control	4.63356	5.7371	5.787	0.00015599	0.000638927
ENSG00000182759.4	MAFA	MithramycinA_vs_Control	4.61909	3.54896	5.97954	0.000121237	0.000521944
ENSG00000099957.16	P2RX6	MithramycinA_vs_Control	4.60973	4.26012	6.95297	3.67e-05	0.000205871
ENSG00000175877.4	TMEM270	MithramycinA_vs_Control	4.60876	2.33741	6.44234	6.76e-05	0.00033032
ENSG00000198520.12	ARMH1	MithramycinA_vs_Control	4.60077	4.10894	6.80654	4.36e-05	0.000235455
ENSG00000134202.11	GSTM3	MithramycinA_vs_Control	4.59897	2.57176	5.66034	0.000184187	0.000729469
ENSG00000172935.9	MRGPRF	MithramycinA_vs_Control	4.59786	2.52186	5.27938	0.000309757	0.00111618
ENSG00000226979.9	LTA	MithramycinA_vs_Control	4.59649	1.70293	5.56468	0.00020942	0.000810518
ENSG00000286098.1	CTC-359D24.6	MithramycinA_vs_Control	4.58833	2.50495	3.13877	0.00866843	0.0179711
ENSG00000197444.10	OGDHL	MithramycinA_vs_Control	4.58565	2.42283	6.1687	9.5e-05	0.000428768
ENSG00000160255.18	ITGB2	MithramycinA_vs_Control	4.5849	2.61151	5.62235	0.000193644	0.000759265
ENSG00000105374.10	NKG7	MithramycinA_vs_Control	4.58	1.32733	6.14181	9.83e-05	0.000441123
ENSG00000198342.10	ZNF442	MithramycinA_vs_Control	4.56111	3.57429	7.20214	2.75e-05	0.000164561
ENSG00000204659.5	CBY3	MithramycinA_vs_Control	4.55675	1.82549	4.82848	0.000588277	0.00186391
ENSG00000189167.12	ZAR1L	MithramycinA_vs_Control	4.55417	1.68096	5.35921	0.000276594	0.00101502
ENSG00000143847.15	PPFIA4	MithramycinA_vs_Control	4.55407	2.86915	4.94996	0.000493004	0.00161831
ENSG00000130528.12	HRC	MithramycinA_vs_Control	4.55176	1.82467	5.24124	0.000325837	0.00116205
ENSG00000130203.10	APOE	MithramycinA_vs_Control	4.55128	7.19483	11.258	6e-07	1.1e-05
ENSG00000125740.14	FOSB	MithramycinA_vs_Control	4.55122	6.77457	11.6086	4.57e-07	9.19e-06
ENSG00000173662.21	TAS1R1	MithramycinA_vs_Control	4.55007	1.95094	4.43971	0.00105076	0.00299318
ENSG00000105479.16	ODAD1	MithramycinA_vs_Control	4.55	3.92184	8.57801	6.39e-06	5.54e-05
ENSG00000164076.17	CAMKV	MithramycinA_vs_Control	4.53363	1.96762	4.84982	0.000569468	0.00181842
ENSG00000184786.6	DYNLT2	MithramycinA_vs_Control	4.52843	5.34226	6.59569	5.58e-05	0.000285112
ENSG00000142871.18	CCN1	MithramycinA_vs_Control	4.52166	8.18394	15.4403	3.48e-08	2.17e-06
ENSG00000188610.12	FAM72B	MithramycinA_vs_Control	4.51938	4.65041	5.66662	0.000181808	0.000722943
ENSG00000130643.9	CALY	MithramycinA_vs_Control	4.51914	2.81336	5.52097	0.000221194	0.000846373
ENSG00000167759.13	KLK13	MithramycinA_vs_Control	4.51654	3.15793	4.25912	0.00138452	0.00377183
ENSG00000182853.12	VMO1	MithramycinA_vs_Control	4.5133	3.56898	4.06349	0.00188087	0.00487306
ENSG00000259224.2	SLC35G6	MithramycinA_vs_Control	4.50836	2.69336	4.52748	0.000917624	0.00267899
ENSG00000119508.18	NR4A3	MithramycinA_vs_Control	4.49984	2.49617	5.93353	0.000127787	0.000544062
ENSG00000176927.15	EFCAB5	MithramycinA_vs_Control	4.48006	4.29227	2.97304	0.0114564	0.0229502
ENSG00000186352.9	ANKRD37	MithramycinA_vs_Control	4.46944	7.2128	14.8774	4.86e-08	2.66e-06
ENSG00000260170.1	RP11-96O20.4	MithramycinA_vs_Control	4.46937	1.50886	5.05225	0.000423578	0.00143332
ENSG00000172602.11	RND1	MithramycinA_vs_Control	4.46844	6.87809	8.48002	7.01e-06	5.9e-05
ENSG00000167992.13	VWCE	MithramycinA_vs_Control	4.45474	1.97155	4.64314	0.000769017	0.00232463
ENSG00000139200.14	PIANP	MithramycinA_vs_Control	4.45132	2.2427	5.47188	0.000235531	0.000889123
ENSG00000139625.13	MAP3K12	MithramycinA_vs_Control	4.44154	5.65285	13.4439	1.22e-07	4.2e-06
ENSG00000125531.7	FNDC11	MithramycinA_vs_Control	4.43392	5.76919	8.49937	6.86e-06	5.8e-05
ENSG00000214097.5	SMCO1	MithramycinA_vs_Control	4.43305	1.59114	5.61588	0.000193598	0.000759265
ENSG00000247595.4	SPTY2D1OS	MithramycinA_vs_Control	4.43066	5.69778	5.40524	0.000257716	0.000959712
ENSG00000131944.10	FAAP24	MithramycinA_vs_Control	4.42636	7.58608	12.4671	2.4e-07	6.41e-06
ENSG00000105737.9	GRIK5	MithramycinA_vs_Control	4.42606	4.23198	6.41704	6.9e-05	0.000335144
ENSG00000167549.19	CORO6	MithramycinA_vs_Control	4.42537	2.4041	4.84734	0.000567934	0.00181524
ENSG00000172638.13	EFEMP2	MithramycinA_vs_Control	4.4243	5.72619	8.21068	9.18e-06	7.23e-05
ENSG00000196754.13	S100A2	MithramycinA_vs_Control	4.42235	8.25983	9.42256	2.83e-06	3.12e-05
ENSG00000162438.12	CTRC	MithramycinA_vs_Control	4.4222	1.28788	5.55113	0.000211117	0.00081589
ENSG00000285976.2	RP5-1148A21.4	MithramycinA_vs_Control	4.41914	4.85283	3.50712	0.00461743	0.0104707
ENSG00000188536.13	HBA2	MithramycinA_vs_Control	4.41766	2.78463	3.31599	0.00635999	0.0137496
ENSG00000213462.5	ERV3-1	MithramycinA_vs_Control	4.41394	6.91753	8.68775	5.68e-06	5.1e-05
ENSG00000155918.8	RAET1L	MithramycinA_vs_Control	4.40731	7.63925	9.34804	3.03e-06	3.27e-05
ENSG00000167550.11	RHEBL1	MithramycinA_vs_Control	4.40394	6.3357	9.77881	2.05e-06	2.5e-05
ENSG00000101460.13	MAP1LC3A	MithramycinA_vs_Control	4.40164	9.4814	11.7586	4.04e-07	8.68e-06
ENSG00000125657.5	TNFSF9	MithramycinA_vs_Control	4.39342	4.84811	11.1371	6.54e-07	1.16e-05
ENSG00000117245.13	KIF17	MithramycinA_vs_Control	4.38791	1.3295	5.20186	0.000341017	0.00120757
ENSG00000167094.16	TTC16	MithramycinA_vs_Control	4.38712	1.46425	5.84925	0.00014166	0.000591288
ENSG00000139890.10	REM2	MithramycinA_vs_Control	4.38705	4.0792	5.84478	0.000142492	0.00059319
ENSG00000184619.8	KRBA2	MithramycinA_vs_Control	4.38648	4.94791	8.31102	8.27e-06	6.69e-05
ENSG00000205923.3	CEMP1	MithramycinA_vs_Control	4.36754	4.20452	1.78257	0.0902693	0.137065
ENSG00000143627.19	PKLR	MithramycinA_vs_Control	4.36435	1.40043	5.60519	0.00019558	0.000764853
ENSG00000164949.8	GEM	MithramycinA_vs_Control	4.36429	5.39243	12.4919	2.34e-07	6.31e-06
ENSG00000105499.14	PLA2G4C	MithramycinA_vs_Control	4.36161	5.00968	4.06335	0.00186507	0.004844
ENSG00000283071.1	LBHD2	MithramycinA_vs_Control	4.35663	1.83543	4.61565	0.000796611	0.00239356
ENSG00000112599.9	GUCA1B	MithramycinA_vs_Control	4.34983	2.8136	5.27322	0.000307884	0.00111125
ENSG00000166569.8	CPLX4	MithramycinA_vs_Control	4.34982	1.43425	5.61221	0.000193568	0.000759265
ENSG00000203867.8	RBM20	MithramycinA_vs_Control	4.34922	1.36116	5.72845	0.000165731	0.000670681
ENSG00000277957.1	SENP3-EIF4A1	MithramycinA_vs_Control	4.34855	3.73053	6.63975	5.24e-05	0.000271462
ENSG00000140506.17	LMAN1L	MithramycinA_vs_Control	4.33283	1.26554	5.47866	0.000231683	0.000877055
ENSG00000100100.13	PIK3IP1	MithramycinA_vs_Control	4.32926	5.82955	13.2683	1.36e-07	4.51e-06
ENSG00000183647.11	ZNF530	MithramycinA_vs_Control	4.32853	5.22649	9.14551	3.64e-06	3.74e-05
ENSG00000186517.14	ARHGAP30	MithramycinA_vs_Control	4.32784	2.96936	6.97151	3.53e-05	0.000200328
ENSG00000146250.7	PRSS35	MithramycinA_vs_Control	4.32769	3.91221	8.03519	1.09e-05	8.22e-05
ENSG00000167601.12	AXL	MithramycinA_vs_Control	4.32309	4.59061	9.49189	2.64e-06	2.97e-05
ENSG00000119630.14	PGF	MithramycinA_vs_Control	4.305	5.407	8.63211	5.96e-06	5.3e-05
ENSG00000109072.14	VTN	MithramycinA_vs_Control	4.30265	2.18088	5.52435	0.000217315	0.000835325
ENSG00000105467.9	SYNGR4	MithramycinA_vs_Control	4.29197	4.99286	5.83403	0.000143662	0.000597324
ENSG00000105697.9	HAMP	MithramycinA_vs_Control	4.28703	1.25409	5.18518	0.000346949	0.001226
ENSG00000166596.15	CFAP52	MithramycinA_vs_Control	4.27369	1.59173	4.41285	0.00107713	0.00305666
ENSG00000286522.2	H3C2	MithramycinA_vs_Control	4.27253	5.01811	8.68862	5.63e-06	5.06e-05
ENSG00000170498.9	KISS1	MithramycinA_vs_Control	4.27249	4.93353	2.63065	0.0205479	0.0378931
ENSG00000148735.15	PLEKHS1	MithramycinA_vs_Control	4.26765	1.42178	4.89134	0.00052759	0.00170979
ENSG00000242852.7	ZNF709	MithramycinA_vs_Control	4.24657	4.22182	4.4036	0.00109064	0.00308721
ENSG00000108342.13	CSF3	MithramycinA_vs_Control	4.24002	1.33278	5.44232	0.000242062	0.000909199
ENSG00000238205.4	MPC1L	MithramycinA_vs_Control	4.23857	1.24197	4.68812	0.000709862	0.00218101
ENSG00000277224.2	H2BC7	MithramycinA_vs_Control	4.22983	5.24153	11.8167	3.82e-07	8.48e-06
ENSG00000160282.15	FTCD	MithramycinA_vs_Control	4.2169	2.18113	3.6794	0.00343349	0.00812466
ENSG00000176896.8	TCEANC	MithramycinA_vs_Control	4.20647	4.5716	7.41196	2.13e-05	0.000134833
ENSG00000181036.14	FCRL6	MithramycinA_vs_Control	4.19167	1.55359	4.90648	0.000513637	0.00167375
ENSG00000282988.2	RP1-34B20.21	MithramycinA_vs_Control	4.18547	6.12543	11.838	3.75e-07	8.4e-06
ENSG00000136235.17	GPNMB	MithramycinA_vs_Control	4.18452	5.14004	8.36697	7.71e-06	6.36e-05
ENSG00000179057.14	IGSF22	MithramycinA_vs_Control	4.18174	4.94889	5.70927	0.000168206	0.000678864
ENSG00000151023.17	ENKUR	MithramycinA_vs_Control	4.17926	1.41953	5.07018	0.000405557	0.0013852
ENSG00000250641.1	LY6G6F-LY6G6D	MithramycinA_vs_Control	4.1652	1.22363	5.18026	0.000346655	0.00122528
ENSG00000197647.12	ZNF433	MithramycinA_vs_Control	4.16413	5.29946	12.2274	2.8e-07	7.03e-06
ENSG00000175514.2	GPR152	MithramycinA_vs_Control	4.16351	1.70282	4.08695	0.00177526	0.00464945
ENSG00000005486.17	RHBDD2	MithramycinA_vs_Control	4.15894	10.6712	17.6321	1.01e-08	1.11e-06
ENSG00000188425.4	NANOS2	MithramycinA_vs_Control	4.14989	1.2198	5.09638	0.000389959	0.00134555
ENSG00000196388.8	INCA1	MithramycinA_vs_Control	4.14694	5.65697	11.6049	4.46e-07	9.14e-06
ENSG00000188199.10	NUTM2B	MithramycinA_vs_Control	4.14307	4.33007	7.7378	1.48e-05	0.000103383
ENSG00000150672.18	DLG2	MithramycinA_vs_Control	4.14293	3.97781	4.59434	0.000811569	0.0024293
ENSG00000164938.14	TP53INP1	MithramycinA_vs_Control	4.14181	6.17074	10.7405	8.86e-07	1.43e-05
ENSG00000187862.13	TTC24	MithramycinA_vs_Control	4.14057	1.21747	5.30171	0.000292	0.00106102
ENSG00000121671.12	CRY2	MithramycinA_vs_Control	4.1384	8.57504	12.3792	2.51e-07	6.58e-06
ENSG00000185522.9	LMNTD2	MithramycinA_vs_Control	4.13522	7.61206	16.8942	1.49e-08	1.34e-06
ENSG00000077092.19	RARB	MithramycinA_vs_Control	4.13435	1.64394	5.20304	0.000335046	0.00118986
ENSG00000152763.17	DNAI4	MithramycinA_vs_Control	4.13345	4.73752	2.64506	0.0198891	0.0368545
ENSG00000138347.16	MYPN	MithramycinA_vs_Control	4.13017	1.51544	5.25191	0.000312778	0.0011256
ENSG00000053108.17	FSTL4	MithramycinA_vs_Control	4.12917	3.1154	4.96522	0.000469888	0.00155683
ENSG00000179165.11	PXT1	MithramycinA_vs_Control	4.1269	1.21406	5.19575	0.00033833	0.00119963
ENSG00000225950.8	NTF4	MithramycinA_vs_Control	4.11804	5.60366	3.53965	0.00429825	0.00985464
ENSG00000276903.2	H2AC16	MithramycinA_vs_Control	4.11734	4.24249	3.85173	0.00257763	0.00639335
ENSG00000232810.4	TNF	MithramycinA_vs_Control	4.10916	2.67613	5.06865	0.000404583	0.00138343
ENSG00000283755.2	CPHXL	MithramycinA_vs_Control	4.10642	1.29026	5.00579	0.000442576	0.00148347
ENSG00000183150.8	GPR19	MithramycinA_vs_Control	4.10536	5.56307	6.76776	4.42e-05	0.000238216
ENSG00000153060.8	TEKT5	MithramycinA_vs_Control	4.08982	2.4713	4.75189	0.000639753	0.00199512
ENSG00000182310.15	SPACA6	MithramycinA_vs_Control	4.08869	7.02892	6.23526	8.47e-05	0.000392001
ENSG00000268643.2	AC006486.9	MithramycinA_vs_Control	4.08796	3.93965	4.42723	0.00104138	0.00297524
ENSG00000160808.11	MYL3	MithramycinA_vs_Control	4.06387	1.93033	4.44604	0.00101032	0.00290126
ENSG00000171649.12	ZIK1	MithramycinA_vs_Control	4.06236	2.1067	3.42849	0.00515603	0.0115255
ENSG00000267426.5	RP11-552F3.12	MithramycinA_vs_Control	4.06107	2.74504	5.95805	0.000120384	0.000519431
ENSG00000126759.14	CFP	MithramycinA_vs_Control	4.06085	3.0959	3.52508	0.00438785	0.0100215
ENSG00000197837.3	H4-16	MithramycinA_vs_Control	4.05759	5.88506	5.65083	0.000180349	0.000718203
ENSG00000189410.12	SH2D5	MithramycinA_vs_Control	4.05685	2.74338	4.77343	0.000618412	0.00194161
ENSG00000203814.6	H2BC18	MithramycinA_vs_Control	4.04892	5.86897	10.1703	1.42e-06	1.98e-05
ENSG00000175336.10	APOF	MithramycinA_vs_Control	4.04388	1.3491	5.08075	0.000395931	0.00135852
ENSG00000134183.13	GNAT2	MithramycinA_vs_Control	4.03951	2.42269	3.54465	0.00424174	0.00975158
ENSG00000169548.3	ZNF280A	MithramycinA_vs_Control	4.03897	1.41344	4.93018	0.00049133	0.00161399
ENSG00000173391.9	OLR1	MithramycinA_vs_Control	4.03734	1.19167	4.54871	0.000863196	0.00255492
ENSG00000152292.17	SH2D6	MithramycinA_vs_Control	4.03599	4.55819	6.16852	9.18e-05	0.000417442
ENSG00000144550.13	CPNE9	MithramycinA_vs_Control	4.02836	3.08324	4.95366	0.000474589	0.0015697
ENSG00000121577.14	POPDC2	MithramycinA_vs_Control	4.02382	3.06939	5.12311	0.000372294	0.00129387
ENSG00000228570.8	NUTM2E	MithramycinA_vs_Control	4.01988	4.14812	7.82923	1.33e-05	9.54e-05
ENSG00000176401.6	EID2B	MithramycinA_vs_Control	4.00856	5.37467	6.6278	5.2e-05	0.000269965
ENSG00000264058.2	RP5-1028K7.3	MithramycinA_vs_Control	4.00815	2.82919	2.89557	0.0127622	0.0251698
ENSG00000236320.4	SLFN14	MithramycinA_vs_Control	3.99088	1.55807	5.10469	0.000381294	0.00132072
ENSG00000149212.12	SESN3	MithramycinA_vs_Control	3.99072	4.26401	9.10711	3.69e-06	3.77e-05
ENSG00000234465.11	PINLYP	MithramycinA_vs_Control	3.99032	3.12149	3.37967	0.00557099	0.0122961
ENSG00000204923.4	FBXO48	MithramycinA_vs_Control	3.98917	3.9079	7.59757	1.71e-05	0.000114844
ENSG00000238269.9	PAGE2B	MithramycinA_vs_Control	3.97959	1.17723	4.72805	0.000657787	0.00204335
ENSG00000158428.4	CATIP	MithramycinA_vs_Control	3.97797	2.25162	5.73086	0.000161217	0.000656949
ENSG00000272031.3	ANKRD34A	MithramycinA_vs_Control	3.97732	4.45116	7.37784	2.17e-05	0.000137114
ENSG00000166278.15	C2	MithramycinA_vs_Control	3.97293	3.83605	4.98617	0.000451147	0.00150509
ENSG00000174562.13	KLK15	MithramycinA_vs_Control	3.96529	2.30065	4.04369	0.00187673	0.00486656
ENSG00000103355.14	PRSS33	MithramycinA_vs_Control	3.96465	1.24246	4.82275	0.000571611	0.00182286
ENSG00000277399.5	GPR179	MithramycinA_vs_Control	3.96148	3.34631	6.94912	3.54e-05	0.00020056
ENSG00000109107.14	ALDOC	MithramycinA_vs_Control	3.9598	9.10898	11.0487	6.82e-07	1.2e-05
ENSG00000196220.16	SRGAP3	MithramycinA_vs_Control	3.95548	3.78631	2.99951	0.0106278	0.0214753
ENSG00000172969.8	FRG2C	MithramycinA_vs_Control	3.95204	1.3623	4.75654	0.000629483	0.00196963
ENSG00000103145.11	HCFC1R1	MithramycinA_vs_Control	3.95164	10.1196	12.0419	3.17e-07	7.55e-06
ENSG00000159224.4	GIP	MithramycinA_vs_Control	3.95023	1.5505	3.43138	0.0050945	0.0114087
ENSG00000186051.7	TAL2	MithramycinA_vs_Control	3.9407	1.58274	4.35168	0.00115773	0.00324645
ENSG00000091986.16	CCDC80	MithramycinA_vs_Control	3.9324	3.48947	4.35359	0.00115367	0.00323641
ENSG00000177602.5	HASPIN	MithramycinA_vs_Control	3.92996	7.19133	14.6451	5.41e-08	2.8e-06
ENSG00000162641.20	AKNAD1	MithramycinA_vs_Control	3.92909	1.1646	4.72397	0.000659459	0.00204807
ENSG00000158246.8	TENT5B	MithramycinA_vs_Control	3.92843	3.88304	7.17006	2.74e-05	0.000163945
ENSG00000186834.4	HEXIM1	MithramycinA_vs_Control	3.92524	9.15865	20.3299	2.67e-09	6.66e-07
ENSG00000143443.10	C1orf56	MithramycinA_vs_Control	3.91719	8.01195	8.77527	5.05e-06	4.69e-05
ENSG00000162231.14	NXF1	MithramycinA_vs_Control	3.90477	10.4666	16.699	1.63e-08	1.38e-06
ENSG00000186844.6	LCE1A	MithramycinA_vs_Control	3.90026	1.1574	5.0041	0.000437435	0.00147096
ENSG00000232237.4	ASCL5	MithramycinA_vs_Control	3.89934	4.18416	5.46006	0.000230886	0.000875017
ENSG00000131480.9	AOC2	MithramycinA_vs_Control	3.89867	4.57036	7.65843	1.59e-05	0.000108865
ENSG00000141040.15	ZNF287	MithramycinA_vs_Control	3.89791	1.35538	4.82117	0.00057027	0.0018203
ENSG00000177191.2	B3GNT8	MithramycinA_vs_Control	3.89761	5.16354	7.87588	1.26e-05	9.1e-05
ENSG00000140623.14	SEPTIN12	MithramycinA_vs_Control	3.89548	2.76107	4.32102	0.00120995	0.00336907
ENSG00000261147.1	RP11-697E2.6	MithramycinA_vs_Control	3.89357	3.25442	5.46068	0.000230595	0.000874178
ENSG00000285238.2	RP5-940J5.10	MithramycinA_vs_Control	3.88984	2.05141	4.49147	0.000931761	0.00271497
ENSG00000255835.1	RP4-559A3.7	MithramycinA_vs_Control	3.88712	1.9792	2.93509	0.0118287	0.0235875
ENSG00000173451.7	THAP2	MithramycinA_vs_Control	3.88423	6.62461	12.1209	2.97e-07	7.27e-06
ENSG00000165794.10	SLC39A2	MithramycinA_vs_Control	3.88354	1.15322	4.74667	0.000635655	0.00198511
ENSG00000187658.7	C5orf52	MithramycinA_vs_Control	3.88105	1.87903	3.33897	0.00592408	0.0129274
ENSG00000181418.8	DDN	MithramycinA_vs_Control	3.87844	2.57506	5.94759	0.000120475	0.000519489
ENSG00000278828.1	H3C10	MithramycinA_vs_Control	3.87504	7.15609	12.8831	1.72e-07	5.21e-06
ENSG00000182405.6	PGBD4	MithramycinA_vs_Control	3.87408	5.46231	9.43253	2.7e-06	3.01e-05
ENSG00000123975.5	CKS2	MithramycinA_vs_Control	3.87389	12.404	20.1278	2.91e-09	6.66e-07
ENSG00000171303.7	KCNK3	MithramycinA_vs_Control	3.87318	1.52357	4.18804	0.00148544	0.00399883
ENSG00000101335.10	MYL9	MithramycinA_vs_Control	3.87137	5.19294	7.5285	1.83e-05	0.000120583
ENSG00000130656.6	HBZ	MithramycinA_vs_Control	3.87053	1.14996	4.80201	0.000585377	0.00185691
ENSG00000135740.17	SLC9A5	MithramycinA_vs_Control	3.86604	4.7161	9.34817	2.92e-06	3.19e-05
ENSG00000189292.16	ALKAL2	MithramycinA_vs_Control	3.86581	1.87533	3.75361	0.00297297	0.00719531
ENSG00000164296.7	TIGD6	MithramycinA_vs_Control	3.86577	6.49701	11.8199	3.72e-07	8.34e-06
ENSG00000126218.12	F10	MithramycinA_vs_Control	3.86147	3.40023	4.36115	0.00113469	0.00319267
ENSG00000178776.5	C5orf46	MithramycinA_vs_Control	3.86133	2.21832	4.47676	0.000950893	0.00276008
ENSG00000176714.10	CCDC121	MithramycinA_vs_Control	3.85858	5.47254	11.3198	5.46e-07	1.03e-05
ENSG00000147168.13	IL2RG	MithramycinA_vs_Control	3.8585	5.32695	6.72011	4.6e-05	0.00024525
ENSG00000170684.9	ZNF296	MithramycinA_vs_Control	3.85383	6.69346	10.8376	8.02e-07	1.34e-05
ENSG00000127561.15	SYNGR3	MithramycinA_vs_Control	3.84882	4.47916	6.00609	0.000111465	0.000487812
ENSG00000151117.9	TMEM86A	MithramycinA_vs_Control	3.84318	7.75656	13.1238	1.45e-07	4.65e-06
ENSG00000165494.11	PCF11	MithramycinA_vs_Control	3.84206	9.37149	12.8754	1.72e-07	5.22e-06
ENSG00000275713.2	H2BC9	MithramycinA_vs_Control	3.83957	5.24932	9.58508	2.35e-06	2.74e-05
ENSG00000198003.12	ODAD3	MithramycinA_vs_Control	3.83928	2.1241	3.47642	0.00468977	0.0106009
ENSG00000011052.21	NME1-NME2	MithramycinA_vs_Control	3.83522	6.84085	7.55643	1.77e-05	0.000117731
ENSG00000274641.2	H2BC17	MithramycinA_vs_Control	3.83491	5.18909	3.85829	0.00250295	0.00623449
ENSG00000215784.6	FAM72D	MithramycinA_vs_Control	3.83385	5.55558	5.20235	0.000328469	0.0011699
ENSG00000255524.8	NPIPB8	MithramycinA_vs_Control	3.83203	2.49698	3.8979	0.00234759	0.0058976
ENSG00000284461.2	RP11-792A8.5	MithramycinA_vs_Control	3.83116	3.6349	3.85201	0.00252783	0.00628834
ENSG00000159289.6	GOLGA6A	MithramycinA_vs_Control	3.82776	1.17603	4.92725	0.000486173	0.00159978
ENSG00000175189.4	INHBC	MithramycinA_vs_Control	3.82516	2.98615	6.57873	5.44e-05	0.000280242
ENSG00000143199.18	ADCY10	MithramycinA_vs_Control	3.81529	2.18523	3.06032	0.0094847	0.0194245
ENSG00000229474.8	PATL2	MithramycinA_vs_Control	3.81527	3.56247	5.27764	0.000295208	0.00107123
ENSG00000283765.1	RP11-449K6.5	MithramycinA_vs_Control	3.81501	1.74896	4.06581	0.00179327	0.00468479
ENSG00000197044.11	ZNF441	MithramycinA_vs_Control	3.81492	3.85804	7.66639	1.56e-05	0.000107655
ENSG00000171631.16	P2RY6	MithramycinA_vs_Control	3.8146	1.77783	4.87963	0.000520486	0.00169042
ENSG00000222028.5	PSMB11	MithramycinA_vs_Control	3.8129	1.13556	4.76724	0.000613542	0.00192991
ENSG00000185909.15	KLHDC8B	MithramycinA_vs_Control	3.8106	5.45575	4.30354	0.00123562	0.00342899
ENSG00000257950.3	P2RX5-TAX1BP3	MithramycinA_vs_Control	3.80883	2.87023	6.54456	5.67e-05	0.000288234
ENSG00000147509.14	RGS20	MithramycinA_vs_Control	3.80609	1.81079	5.03584	0.000415143	0.00141166
ENSG00000149599.16	DUSP15	MithramycinA_vs_Control	3.79934	4.71761	7.95891	1.14e-05	8.48e-05
ENSG00000102195.10	GPR50	MithramycinA_vs_Control	3.79892	1.13206	4.845	0.000546824	0.0017586
ENSG00000223802.9	CERS1	MithramycinA_vs_Control	3.7939	2.60128	4.57024	0.000821559	0.00245322
ENSG00000168481.9	LGI3	MithramycinA_vs_Control	3.79281	2.46316	4.93112	0.000482223	0.0015895
ENSG00000197208.6	SLC22A4	MithramycinA_vs_Control	3.79177	4.6738	4.63299	0.000747657	0.00227228
ENSG00000275126.2	H4C13	MithramycinA_vs_Control	3.7902	1.65059	1.77544	0.0891578	0.135561
ENSG00000153902.14	LGI4	MithramycinA_vs_Control	3.78854	2.26005	5.11114	0.000372409	0.00129393
ENSG00000214212.9	C19orf38	MithramycinA_vs_Control	3.78689	4.35753	6.19293	8.74e-05	0.000401953
ENSG00000180596.7	H2BC4	MithramycinA_vs_Control	3.78271	7.69212	14.4562	6.03e-08	2.94e-06
ENSG00000197191.6	CYSRT1	MithramycinA_vs_Control	3.77945	7.23498	11.8484	3.62e-07	8.18e-06
ENSG00000159761.15	C16orf86	MithramycinA_vs_Control	3.77034	4.10552	3.95072	0.00214721	0.00546239
ENSG00000104892.17	KLC3	MithramycinA_vs_Control	3.76982	3.83431	5.48762	0.000220271	0.0008438
ENSG00000162772.17	ATF3	MithramycinA_vs_Control	3.7692	9.34102	15.9518	2.45e-08	1.73e-06
ENSG00000139597.18	N4BP2L1	MithramycinA_vs_Control	3.76912	4.75971	3.21263	0.00728436	0.0154855
ENSG00000213648.11	SULT1A4	MithramycinA_vs_Control	3.76332	3.98655	2.63428	0.0198296	0.0367645
ENSG00000185585.20	OLFML2A	MithramycinA_vs_Control	3.76134	1.50634	4.70178	0.000673339	0.00208542
ENSG00000206561.14	COLQ	MithramycinA_vs_Control	3.75685	1.70426	4.46481	0.000961018	0.00278516
ENSG00000182450.13	KCNK4	MithramycinA_vs_Control	3.75646	1.43213	4.46211	0.000964959	0.0027918
ENSG00000170540.15	ARL6IP1	MithramycinA_vs_Control	3.75557	12.0844	18.576	6.06e-09	9.69e-07
ENSG00000138083.5	SIX3	MithramycinA_vs_Control	3.74785	1.11929	4.49401	0.000918711	0.002681
ENSG00000188100.9	FAM25A	MithramycinA_vs_Control	3.74545	5.93742	4.36996	0.00111006	0.00313271
ENSG00000131470.15	PSMC3IP	MithramycinA_vs_Control	3.7439	8.38266	18.3123	6.9e-09	1.01e-06
ENSG00000063515.3	GSC2	MithramycinA_vs_Control	3.74253	1.11796	4.73029	0.000644589	0.00200883
ENSG00000141682.12	PMAIP1	MithramycinA_vs_Control	3.73817	8.73172	10.1714	1.39e-06	1.94e-05
ENSG00000156413.15	FUT6	MithramycinA_vs_Control	3.73691	4.09241	3.22321	0.00713838	0.0152201
ENSG00000130176.8	CNN1	MithramycinA_vs_Control	3.73602	1.11634	4.7377	0.000637261	0.00198921
ENSG00000256206.2	RP11-140L24.4	MithramycinA_vs_Control	3.73402	3.72264	4.28567	0.0012632	0.00349141
ENSG00000187556.8	NANOS3	MithramycinA_vs_Control	3.72958	3.20597	1.96278	0.0643132	0.10203
ENSG00000087085.16	ACHE	MithramycinA_vs_Control	3.72544	3.23089	4.00954	0.00194827	0.00502742
ENSG00000179528.16	LBX2	MithramycinA_vs_Control	3.72213	7.70018	13.1623	1.4e-07	4.57e-06
ENSG00000149929.16	HIRIP3	MithramycinA_vs_Control	3.72015	9.72371	17.3098	1.16e-08	1.15e-06
ENSG00000180096.12	SEPTIN1	MithramycinA_vs_Control	3.71888	4.87412	6.44676	6.34e-05	0.000314806
ENSG00000263620.1	RP11-599B13.6	MithramycinA_vs_Control	3.71533	8.65983	8.79943	4.86e-06	4.57e-05
ENSG00000105419.18	MEIS3	MithramycinA_vs_Control	3.71319	6.93509	8.59743	5.92e-06	5.26e-05
ENSG00000164776.10	PHKG1	MithramycinA_vs_Control	3.71234	4.35011	6.02591	0.00010756	0.000474885
ENSG00000197054.12	ZNF763	MithramycinA_vs_Control	3.71191	5.18631	5.28273	0.000290871	0.00105748
ENSG00000154143.3	PANX3	MithramycinA_vs_Control	3.70308	1.1081	4.46917	0.000950861	0.00276008
ENSG00000158887.19	MPZ	MithramycinA_vs_Control	3.69929	3.65906	4.18514	0.00147353	0.00397101
ENSG00000163877.11	SNIP1	MithramycinA_vs_Control	3.69892	8.46544	10.0696	1.51e-06	2.04e-05
ENSG00000011590.14	ZBTB32	MithramycinA_vs_Control	3.69783	3.36277	3.02225	0.010047	0.0204334
ENSG00000167103.12	PIP5KL1	MithramycinA_vs_Control	3.69566	6.3137	9.07958	3.71e-06	3.77e-05
ENSG00000018625.15	ATP1A2	MithramycinA_vs_Control	3.69235	1.58014	4.44066	0.000992256	0.00285754
ENSG00000196787.3	H2AC11	MithramycinA_vs_Control	3.68966	6.96481	12.9415	1.63e-07	5.03e-06
ENSG00000171388.12	APLN	MithramycinA_vs_Control	3.68944	4.07259	6.25687	8.01e-05	0.000375072
ENSG00000198933.9	TBKBP1	MithramycinA_vs_Control	3.6857	3.08319	5.57132	0.000195382	0.000764715
ENSG00000178567.8	EPM2AIP1	MithramycinA_vs_Control	3.68396	5.64756	10.5586	9.97e-07	1.56e-05
ENSG00000077327.16	SPAG6	MithramycinA_vs_Control	3.68157	1.10272	4.57923	0.000803774	0.00241025
ENSG00000164849.10	GPR146	MithramycinA_vs_Control	3.67614	7.41443	11.1451	6.18e-07	1.11e-05
ENSG00000182676.5	PPP1R27	MithramycinA_vs_Control	3.67425	3.02619	2.78681	0.0150951	0.0290362
ENSG00000204577.11	LILRB3	MithramycinA_vs_Control	3.67411	1.66369	3.88122	0.0023841	0.00597486
ENSG00000139547.8	RDH16	MithramycinA_vs_Control	3.67224	1.69048	4.5089	0.000893136	0.00262111
ENSG00000123342.16	MMP19	MithramycinA_vs_Control	3.67023	1.86889	4.87838	0.000515836	0.00167901
ENSG00000130783.14	CCDC62	MithramycinA_vs_Control	3.66535	1.73606	4.46003	0.000961425	0.00278516
ENSG00000168925.12	CTRB1	MithramycinA_vs_Control	3.64769	2.2225	3.55356	0.00406844	0.00941253
ENSG00000172382.10	PRSS27	MithramycinA_vs_Control	3.64403	5.35014	8.09584	9.79e-06	7.6e-05
ENSG00000170209.5	ANKK1	MithramycinA_vs_Control	3.62451	2.85413	4.5178	0.000877954	0.00258725
ENSG00000117616.18	RSRP1	MithramycinA_vs_Control	3.62366	10.2476	8.54707	6.18e-06	5.43e-05
ENSG00000183508.5	TENT5C	MithramycinA_vs_Control	3.62262	4.69618	8.29495	7.97e-06	6.5e-05
ENSG00000162526.7	TSSK3	MithramycinA_vs_Control	3.6206	5.84976	5.35261	0.000262128	0.000971315
ENSG00000143369.15	ECM1	MithramycinA_vs_Control	3.61931	6.86953	6.49424	5.94e-05	0.000298958
ENSG00000091513.16	TF	MithramycinA_vs_Control	3.61674	2.44968	3.50887	0.00437232	0.00999727
ENSG00000175463.12	TBC1D10C	MithramycinA_vs_Control	3.61647	4.16694	6.76576	4.28e-05	0.000231912
ENSG00000182591.6	KRTAP11-1	MithramycinA_vs_Control	3.61104	1.08509	4.55515	0.000828932	0.00246977
ENSG00000123080.12	CDKN2C	MithramycinA_vs_Control	3.61089	7.29179	11.6158	4.26e-07	8.86e-06
ENSG00000147536.12	GINS4	MithramycinA_vs_Control	3.60697	6.52231	8.22994	8.5e-06	6.82e-05
ENSG00000186510.12	CLCNKA	MithramycinA_vs_Control	3.60068	2.60889	3.86369	0.00243894	0.00609306
ENSG00000124508.17	BTN2A2	MithramycinA_vs_Control	3.59418	5.2991	7.76389	1.38e-05	9.85e-05
ENSG00000105982.17	RNF32	MithramycinA_vs_Control	3.59183	7.12442	13.2598	1.3e-07	4.4e-06
ENSG00000286905.1	RP13-512J5.1	MithramycinA_vs_Control	3.58991	4.76278	6.47941	6.03e-05	0.000302889
ENSG00000188868.14	ZNF563	MithramycinA_vs_Control	3.58888	4.70235	4.70024	0.000666062	0.0020662
ENSG00000268533.1	AC004076.7	MithramycinA_vs_Control	3.58623	1.66165	3.35242	0.00567159	0.0124753
ENSG00000258588.3	TRIM6-TRIM34	MithramycinA_vs_Control	3.58293	1.07806	4.29241	0.00123579	0.00342899
ENSG00000262874.2	C19orf84	MithramycinA_vs_Control	3.58046	1.79852	3.56889	0.00394617	0.00917215
ENSG00000233954.6	UQCRHL	MithramycinA_vs_Control	3.57906	2.76127	3.50909	0.00435837	0.00997382
ENSG00000168140.5	VASN	MithramycinA_vs_Control	3.57176	6.40386	10.0989	1.46e-06	2.01e-05
ENSG00000131471.7	AOC3	MithramycinA_vs_Control	3.57056	3.12253	6.00297	0.000109567	0.000481223
ENSG00000107859.10	PITX3	MithramycinA_vs_Control	3.56672	1.2656	4.46326	0.000949424	0.0027587
ENSG00000124102.5	PI3	MithramycinA_vs_Control	3.5657	12.4753	17.4388	1.07e-08	1.13e-06
ENSG00000104888.10	SLC17A7	MithramycinA_vs_Control	3.5644	3.95307	6.50389	5.84e-05	0.000294798
ENSG00000226174.7	TEX22	MithramycinA_vs_Control	3.56242	2.90557	4.8709	0.000517122	0.00168272
ENSG00000165410.15	CFL2	MithramycinA_vs_Control	3.55905	6.76395	10.2663	1.26e-06	1.82e-05
ENSG00000182287.15	AP1S2	MithramycinA_vs_Control	3.55779	6.95728	12.6068	2.04e-07	5.78e-06
ENSG00000169902.15	TPST1	MithramycinA_vs_Control	3.5556	4.48146	6.2062	8.45e-05	0.000391495
ENSG00000215183.5	MSMP	MithramycinA_vs_Control	3.55387	4.50525	3.17403	0.00766107	0.0161558
ENSG00000103034.14	NDRG4	MithramycinA_vs_Control	3.55014	6.60795	10.3985	1.13e-06	1.69e-05
ENSG00000128284.19	APOL3	MithramycinA_vs_Control	3.54934	5.96231	6.43433	6.35e-05	0.00031522
ENSG00000272916.5	RP11-574K11.31	MithramycinA_vs_Control	3.54806	4.71005	4.54046	0.000843318	0.00250433
ENSG00000256566.1	RP4-734P14.4	MithramycinA_vs_Control	3.53721	2.00707	2.83339	0.0137832	0.026877
ENSG00000188672.19	RHCE	MithramycinA_vs_Control	3.53311	2.99224	3.47131	0.00462582	0.0104862
ENSG00000104814.13	MAP4K1	MithramycinA_vs_Control	3.52898	3.73774	3.72027	0.00306261	0.00738178
ENSG00000239732.4	TLR9	MithramycinA_vs_Control	3.52577	2.36292	4.39592	0.00104883	0.00298895
ENSG00000079393.21	DUSP13	MithramycinA_vs_Control	3.52382	3.07116	4.09435	0.00167689	0.00442794
ENSG00000139714.12	MORN3	MithramycinA_vs_Control	3.52377	3.12246	4.60194	0.000767303	0.00232049
ENSG00000015285.11	WAS	MithramycinA_vs_Control	3.51981	4.96599	7.35195	2.16e-05	0.000136477
ENSG00000268107.6	AC003005.4	MithramycinA_vs_Control	3.51956	4.42911	6.24896	7.98e-05	0.000374149
ENSG00000164304.16	CAGE1	MithramycinA_vs_Control	3.51943	1.32086	4.61113	0.00075654	0.00229154
ENSG00000047634.15	SCML1	MithramycinA_vs_Control	3.51844	7.25684	12.352	2.44e-07	6.48e-06
ENSG00000184986.11	TMEM121	MithramycinA_vs_Control	3.5129	3.13729	6.17023	8.81e-05	0.000404118
ENSG00000182481.10	KPNA2	MithramycinA_vs_Control	3.50954	11.9942	22.7913	8.95e-10	4.65e-07
ENSG00000143882.12	ATP6V1C2	MithramycinA_vs_Control	3.50456	4.94331	5.68475	0.000165408	0.000669776
ENSG00000154640.15	BTG3	MithramycinA_vs_Control	3.50357	7.9191	12.5938	2.05e-07	5.78e-06
ENSG00000197748.13	CFAP43	MithramycinA_vs_Control	3.50201	4.69969	6.6388	4.94e-05	0.000259348
ENSG00000167476.10	JSRP1	MithramycinA_vs_Control	3.49783	5.35657	4.65061	0.000711932	0.00218637
ENSG00000172361.6	CFAP53	MithramycinA_vs_Control	3.49747	3.31256	4.91313	0.000483788	0.00159427
ENSG00000166845.15	C18orf54	MithramycinA_vs_Control	3.49675	4.71064	5.3408	0.000263825	0.00097653
ENSG00000284922.2	RP11-807H22.10	MithramycinA_vs_Control	3.4961	4.53886	6.20709	8.4e-05	0.000390115
ENSG00000129673.10	AANAT	MithramycinA_vs_Control	3.49317	1.40038	3.87526	0.0023737	0.00595102
ENSG00000163521.16	GLB1L	MithramycinA_vs_Control	3.49089	6.93145	10.4908	1.04e-06	1.59e-05
ENSG00000089820.16	ARHGAP4	MithramycinA_vs_Control	3.48935	6.48847	7.44602	1.94e-05	0.000126034
ENSG00000135517.9	MIP	MithramycinA_vs_Control	3.48766	2.45523	3.35278	0.00562555	0.0123902
ENSG00000108379.10	WNT3	MithramycinA_vs_Control	3.48314	5.23115	8.00198	1.07e-05	8.08e-05
ENSG00000285839.1	RP11-91A18.6	MithramycinA_vs_Control	3.47325	1.70444	3.03348	0.00969393	0.0198079
ENSG00000130307.12	USHBP1	MithramycinA_vs_Control	3.46585	1.90294	2.85241	0.0132633	0.0259758
ENSG00000181896.12	ZNF101	MithramycinA_vs_Control	3.46467	6.49463	12.6985	1.9e-07	5.61e-06
ENSG00000254788.7	CKLF-CMTM1	MithramycinA_vs_Control	3.46411	5.28929	4.59259	0.000774382	0.0023377
ENSG00000186132.15	C2orf76	MithramycinA_vs_Control	3.46207	6.53358	7.24807	2.42e-05	0.000149301
ENSG00000188060.8	RAB42	MithramycinA_vs_Control	3.45487	3.52021	4.92095	0.000476666	0.00157541
ENSG00000197380.11	DACT3	MithramycinA_vs_Control	3.45481	2.16255	4.08056	0.00170437	0.0044917
ENSG00000163536.13	SERPINI1	MithramycinA_vs_Control	3.45397	3.61288	3.58377	0.00381209	0.00889576
ENSG00000144134.19	RABL2A	MithramycinA_vs_Control	3.44741	8.6732	12.2345	2.65e-07	6.81e-06
ENSG00000178502.6	KLHL11	MithramycinA_vs_Control	3.44545	7.0598	13.6964	9.58e-08	3.69e-06
ENSG00000070371.16	CLTCL1	MithramycinA_vs_Control	3.43923	3.4369	5.19281	0.000322844	0.00115352
ENSG00000186364.12	NUDT17	MithramycinA_vs_Control	3.43526	5.65674	7.96257	1.11e-05	8.3e-05
ENSG00000184451.5	CCR10	MithramycinA_vs_Control	3.42887	2.05027	2.89394	0.0123034	0.0244042
ENSG00000084731.15	KIF3C	MithramycinA_vs_Control	3.42667	5.6429	8.35734	7.36e-06	6.12e-05
ENSG00000185988.15	PLK5	MithramycinA_vs_Control	3.42241	1.99976	3.55303	0.00400136	0.00928762
ENSG00000010361.14	FUZ	MithramycinA_vs_Control	3.42034	4.4876	4.44492	0.000964798	0.0027918
ENSG00000102524.12	TNFSF13B	MithramycinA_vs_Control	3.40833	3.22815	4.60984	0.000751122	0.00228127
ENSG00000186326.4	RGS9BP	MithramycinA_vs_Control	3.40556	3.96666	5.56603	0.000192407	0.000755733
ENSG00000116299.17	ELAPOR1	MithramycinA_vs_Control	3.39793	3.57342	4.28157	0.00123803	0.0034338
ENSG00000196866.3	H2AC7	MithramycinA_vs_Control	3.39568	5.91685	5.33033	0.000265444	0.000981444
ENSG00000258674.5	CTC-260F20.3	MithramycinA_vs_Control	3.39428	4.34436	5.43994	0.000228202	0.000867576
ENSG00000205423.12	CNEP1R1	MithramycinA_vs_Control	3.39103	7.98408	15.145	3.83e-08	2.28e-06
ENSG00000164188.9	RANBP3L	MithramycinA_vs_Control	3.38865	1.62729	3.75405	0.00286539	0.00698655
ENSG00000103740.10	ACSBG1	MithramycinA_vs_Control	3.38569	2.20106	3.84004	0.00249084	0.00620663
ENSG00000274180.1	NATD1	MithramycinA_vs_Control	3.38354	6.90317	10.5506	9.8e-07	1.54e-05
ENSG00000184357.5	H1-5	MithramycinA_vs_Control	3.38149	3.22186	3.88402	0.0023191	0.00584157
ENSG00000223510.7	CDRT15	MithramycinA_vs_Control	3.38033	1.61722	3.65638	0.00336083	0.00798219
ENSG00000104081.14	BMF	MithramycinA_vs_Control	3.37626	7.86409	10.3443	1.16e-06	1.73e-05
ENSG00000163462.18	TRIM46	MithramycinA_vs_Control	3.3756	1.46659	4.03346	0.00182455	0.00475667
ENSG00000180720.8	CHRM4	MithramycinA_vs_Control	3.37157	3.0643	4.59722	0.000763101	0.00230882
ENSG00000214575.10	CPEB1	MithramycinA_vs_Control	3.37102	1.09608	4.21289	0.0013746	0.00375013
ENSG00000160471.13	COX6B2	MithramycinA_vs_Control	3.37071	3.85665	6.28329	7.55e-05	0.000359269
ENSG00000158874.11	APOA2	MithramycinA_vs_Control	3.36904	1.02459	4.10386	0.00163106	0.00432711
ENSG00000154642.11	C21orf91	MithramycinA_vs_Control	3.36725	5.29915	7.40324	2.02e-05	0.000129397
ENSG00000285053.1	TBCE	MithramycinA_vs_Control	3.36639	5.9175	8.43875	6.75e-06	5.75e-05
ENSG00000168060.16	NAALADL1	MithramycinA_vs_Control	3.36491	1.96485	3.05289	0.00929525	0.0190742
ENSG00000197870.12	PRB3	MithramycinA_vs_Control	3.3645	4.24147	3.6575	0.00335025	0.00796126
ENSG00000133433.11	GSTT2B	MithramycinA_vs_Control	3.36308	5.44588	6.33437	7.08e-05	0.00034134
ENSG00000115318.12	LOXL3	MithramycinA_vs_Control	3.3538	4.35221	6.66767	4.71e-05	0.000249866
ENSG00000128394.17	APOBEC3F	MithramycinA_vs_Control	3.35359	3.46981	5.01124	0.000414899	0.00141139
ENSG00000183718.5	TRIM52	MithramycinA_vs_Control	3.35341	7.56113	10.3461	1.16e-06	1.72e-05
ENSG00000118298.12	CA14	MithramycinA_vs_Control	3.35147	3.81815	2.91394	0.0118108	0.0235622
ENSG00000203546.7	RP11-176H8.1	MithramycinA_vs_Control	3.35097	4.00841	3.5439	0.0040387	0.00935981
ENSG00000139899.11	CBLN3	MithramycinA_vs_Control	3.34972	6.64004	11.307	5.3e-07	1.02e-05
ENSG00000223547.10	ZNF844	MithramycinA_vs_Control	3.34736	5.20792	6.24179	7.94e-05	0.000372826
ENSG00000110925.7	CSRNP2	MithramycinA_vs_Control	3.34725	8.51733	18.0246	7.74e-09	1.04e-06
ENSG00000100097.12	LGALS1	MithramycinA_vs_Control	3.34371	8.79545	6.08371	9.7e-05	0.000436329
ENSG00000168484.13	SFTPC	MithramycinA_vs_Control	3.34266	1.44513	2.92533	0.0115711	0.0231423
ENSG00000078804.13	TP53INP2	MithramycinA_vs_Control	3.33939	8.11864	12.5787	2.04e-07	5.78e-06
ENSG00000158008.10	EXTL1	MithramycinA_vs_Control	3.33918	2.32852	4.22796	0.001339	0.00366976
ENSG00000249992.2	TMEM158	MithramycinA_vs_Control	3.33884	1.79401	3.36339	0.0054597	0.01209
ENSG00000101470.10	TNNC2	MithramycinA_vs_Control	3.33637	3.69431	2.704	0.0170233	0.0321809
ENSG00000116747.13	RO60	MithramycinA_vs_Control	3.33575	7.94584	11.3117	5.27e-07	1.02e-05
ENSG00000274750.3	H3C6	MithramycinA_vs_Control	3.33514	6.5874	8.66546	5.37e-06	4.9e-05
ENSG00000116819.9	TFAP2E	MithramycinA_vs_Control	3.33484	3.57672	5.57833	0.000188104	0.000741206
ENSG00000090534.20	THPO	MithramycinA_vs_Control	3.33292	6.10139	9.38639	2.7e-06	3.01e-05
ENSG00000140986.8	RPL3L	MithramycinA_vs_Control	3.33288	1.89207	3.73969	0.00291971	0.00710082
ENSG00000273820.2	USP27X	MithramycinA_vs_Control	3.33189	5.36955	9.28377	2.97e-06	3.23e-05
ENSG00000268083.5	AC104534.3	MithramycinA_vs_Control	3.32754	1.42814	1.69803	0.0992797	0.149069
ENSG00000275379.2	H3C11	MithramycinA_vs_Control	3.32588	2.70061	2.5401	0.0226942	0.041309
ENSG00000018280.17	SLC11A1	MithramycinA_vs_Control	3.32312	5.70616	6.1596	8.79e-05	0.000403279
ENSG00000196700.9	ZNF512B	MithramycinA_vs_Control	3.32125	2.612	4.2794	0.00123415	0.00342726
ENSG00000007264.15	MATK	MithramycinA_vs_Control	3.3206	4.43231	5.83408	0.000133675	0.0005645
ENSG00000173559.15	NABP1	MithramycinA_vs_Control	3.32034	7.71112	13.7555	9.12e-08	3.6e-06
ENSG00000153093.20	ACOXL	MithramycinA_vs_Control	3.31913	3.96844	5.61248	0.000179404	0.000715281
ENSG00000087589.17	CASS4	MithramycinA_vs_Control	3.31313	1.79381	4.23664	0.00131806	0.00361959
ENSG00000234776.5	C11orf94	MithramycinA_vs_Control	3.30842	3.72273	4.37476	0.00106401	0.00302642
ENSG00000099866.16	MADCAM1	MithramycinA_vs_Control	3.30835	2.89881	4.20984	0.00137377	0.00374863
ENSG00000187550.9	SBK2	MithramycinA_vs_Control	3.30716	2.00956	3.56284	0.00389912	0.00907217
ENSG00000117318.9	ID3	MithramycinA_vs_Control	3.30684	4.47695	3.96454	0.00202472	0.00519982
ENSG00000196118.12	CCDC189	MithramycinA_vs_Control	3.30678	8.3356	11.8238	3.55e-07	8.12e-06
ENSG00000049769.14	PPP1R3F	MithramycinA_vs_Control	3.30322	7.17756	7.0559	2.97e-05	0.00017485
ENSG00000154920.15	EME1	MithramycinA_vs_Control	3.30269	6.79147	7.99334	1.06e-05	8.05e-05
ENSG00000139572.4	GPR84	MithramycinA_vs_Control	3.30176	1.00777	4.01418	0.00186959	0.00485223
ENSG00000221944.9	TIGD1	MithramycinA_vs_Control	3.29809	5.88025	10.4706	1.04e-06	1.59e-05
ENSG00000236609.4	ZNF853	MithramycinA_vs_Control	3.2977	1.7393	3.65964	0.00331958	0.0079051
ENSG00000156011.17	PSD3	MithramycinA_vs_Control	3.29681	6.12086	7.79482	1.31e-05	9.41e-05
ENSG00000173013.6	CCDC96	MithramycinA_vs_Control	3.29646	5.80287	9.18436	3.25e-06	3.45e-05
ENSG00000213190.4	MLLT11	MithramycinA_vs_Control	3.29339	5.93947	11.1144	6.14e-07	1.11e-05
ENSG00000102001.13	CACNA1F	MithramycinA_vs_Control	3.29238	2.38442	2.786	0.0146932	0.0283678
ENSG00000118523.6	CCN2	MithramycinA_vs_Control	3.28962	7.86319	11.3897	4.94e-07	9.67e-06
ENSG00000157578.14	LCA5L	MithramycinA_vs_Control	3.28811	5.35679	4.81383	0.000549397	0.00176603
ENSG00000175305.18	CCNE2	MithramycinA_vs_Control	3.2879	6.57897	7.82744	1.26e-05	9.13e-05
ENSG00000171840.13	NINJ2	MithramycinA_vs_Control	3.2856	6.32145	7.51286	1.77e-05	0.00011804
ENSG00000179750.16	APOBEC3B	MithramycinA_vs_Control	3.28464	7.84757	16.0499	2.23e-08	1.62e-06
ENSG00000119915.5	ELOVL3	MithramycinA_vs_Control	3.2837	4.33895	6.64505	4.81e-05	0.000254007
ENSG00000142405.22	NLRP12	MithramycinA_vs_Control	3.27946	1.0022	4.0252	0.00183351	0.00477696
ENSG00000105991.10	HOXA1	MithramycinA_vs_Control	3.27734	6.14432	9.48662	2.46e-06	2.83e-05
ENSG00000184925.12	LCN12	MithramycinA_vs_Control	3.27662	4.28735	3.79828	0.0026409	0.00651912
ENSG00000213714.1	FAM209B	MithramycinA_vs_Control	3.27649	1.68561	2.97849	0.0104946	0.0212379
ENSG00000243708.11	PLA2G4B	MithramycinA_vs_Control	3.27492	5.03539	2.61063	0.0199623	0.0369749
ENSG00000059145.19	UNKL	MithramycinA_vs_Control	3.27086	7.28746	10.1364	1.38e-06	1.93e-05
ENSG00000172771.12	EFCAB12	MithramycinA_vs_Control	3.26886	2.9956	5.22266	0.000305101	0.00110268
ENSG00000121905.10	HPCA	MithramycinA_vs_Control	3.26824	6.57168	4.97033	0.000436804	0.00147033
ENSG00000135519.8	KCNH3	MithramycinA_vs_Control	3.26357	2.14632	3.99151	0.00193199	0.00499254
ENSG00000163295.5	ALPI	MithramycinA_vs_Control	3.26169	2.24707	4.38361	0.00104537	0.00298411
ENSG00000164061.5	BSN	MithramycinA_vs_Control	3.26024	2.32675	4.99035	0.000424092	0.0014347
ENSG00000223658.8	C1GALT1C1L	MithramycinA_vs_Control	3.25679	4.81771	6.17849	8.53e-05	0.000393879
ENSG00000179476.8	C14orf28	MithramycinA_vs_Control	3.25588	5.35718	8.54511	6.01e-06	5.33e-05
ENSG00000251369.9	ZNF550	MithramycinA_vs_Control	3.25352	5.9949	6.57023	5.25e-05	0.000271758
ENSG00000177098.9	SCN4B	MithramycinA_vs_Control	3.25243	1.75195	3.4506	0.00468013	0.0105809
ENSG00000099864.18	PALM	MithramycinA_vs_Control	3.25001	2.27859	4.18718	0.00141609	0.00384255
ENSG00000178878.13	APOLD1	MithramycinA_vs_Control	3.2471	5.93943	7.68435	1.47e-05	0.000102809
ENSG00000090674.16	MCOLN1	MithramycinA_vs_Control	3.24703	7.98898	10.1863	1.32e-06	1.88e-05
ENSG00000169884.14	WNT10B	MithramycinA_vs_Control	3.24639	3.67475	3.91028	0.00219738	0.0055732
ENSG00000250565.7	ATP6V1E2	MithramycinA_vs_Control	3.24634	7.10024	9.97567	1.58e-06	2.1e-05
ENSG00000105974.13	CAV1	MithramycinA_vs_Control	3.24168	4.65307	5.54076	0.0001963	0.000766783
ENSG00000138764.15	CCNG2	MithramycinA_vs_Control	3.23879	8.81457	16.423	1.8e-08	1.45e-06
ENSG00000182993.5	C12orf60	MithramycinA_vs_Control	3.23674	4.76348	6.50931	5.65e-05	0.000287486
ENSG00000168298.7	H1-4	MithramycinA_vs_Control	3.23629	5.65574	8.64645	5.43e-06	4.94e-05
ENSG00000157315.5	TMED6	MithramycinA_vs_Control	3.23603	4.61969	4.38423	0.001042	0.00297638
ENSG00000288702.1	UGT1A3	MithramycinA_vs_Control	3.23308	2.61539	3.59175	0.00369276	0.00865022
ENSG00000221821.4	C6orf226	MithramycinA_vs_Control	3.23292	8.65582	10.8587	7.5e-07	1.28e-05
ENSG00000188015.10	S100A3	MithramycinA_vs_Control	3.23059	5.63124	6.20578	8.22e-05	0.000383621
ENSG00000142748.13	FCN3	MithramycinA_vs_Control	3.2302	1.69073	3.72956	0.00294219	0.00713746
ENSG00000124659.7	TBCC	MithramycinA_vs_Control	3.22911	9.77179	19.4506	3.8e-09	7.76e-07
ENSG00000149488.14	TMC2	MithramycinA_vs_Control	3.22849	1.77019	3.44733	0.00469603	0.0106133
ENSG00000085662.14	AKR1B1	MithramycinA_vs_Control	3.22808	2.8498	3.91883	0.00216383	0.00549742
ENSG00000169067.4	ACTBL2	MithramycinA_vs_Control	3.22483	2.15235	3.71921	0.00299108	0.00723135
ENSG00000213927.4	CCL27	MithramycinA_vs_Control	3.22467	2.62059	2.52419	0.0231544	0.0420558
ENSG00000171532.5	NEUROD2	MithramycinA_vs_Control	3.22254	1.26819	3.78193	0.00269926	0.00664372
ENSG00000203811.1	H3C14	MithramycinA_vs_Control	3.22034	7.46067	12.1038	2.86e-07	7.1e-06
ENSG00000137101.13	CD72	MithramycinA_vs_Control	3.21583	2.57141	3.39739	0.00510147	0.0114224
ENSG00000168612.5	ZSWIM1	MithramycinA_vs_Control	3.21437	8.41142	11.6585	3.99e-07	8.67e-06
ENSG00000213626.13	LBH	MithramycinA_vs_Control	3.21286	2.7509	3.42864	0.00483902	0.0109072
ENSG00000112983.18	BRD8	MithramycinA_vs_Control	3.2103	10.765	11.2544	5.46e-07	1.03e-05
ENSG00000186118.9	TEX38	MithramycinA_vs_Control	3.20938	1.77866	2.92064	0.0115378	0.0230892
ENSG00000117010.17	ZNF684	MithramycinA_vs_Control	3.20666	4.7288	6.71306	4.4e-05	0.000237563
ENSG00000134463.15	ECHDC3	MithramycinA_vs_Control	3.20544	5.53152	6.57441	5.2e-05	0.00027011
ENSG00000081041.9	CXCL2	MithramycinA_vs_Control	3.20502	6.3099	8.44091	6.64e-06	5.69e-05
ENSG00000147003.7	CLTRN	MithramycinA_vs_Control	3.20455	3.09121	3.39056	0.00515544	0.0115255
ENSG00000180425.11	C11orf71	MithramycinA_vs_Control	3.20389	8.00887	13.9338	8.03e-08	3.37e-06
ENSG00000170915.9	PAQR8	MithramycinA_vs_Control	3.19239	4.93403	7.57367	1.65e-05	0.000112017
ENSG00000273542.2	H4C12	MithramycinA_vs_Control	3.1901	8.17206	1.61257	0.117178	0.171868
ENSG00000179168.15	GGN	MithramycinA_vs_Control	3.18985	4.68071	7.70709	1.42e-05	0.000100543
ENSG00000008517.19	IL32	MithramycinA_vs_Control	3.1894	8.41879	10.2661	1.22e-06	1.78e-05
ENSG00000285920.2	RP11-16O9.3	MithramycinA_vs_Control	3.18502	3.4122	2.33008	0.0325272	0.0562759
ENSG00000087250.9	MT3	MithramycinA_vs_Control	3.18486	4.24592	2.38807	0.029356	0.051476
ENSG00000261582.1	RP4-614O4.11	MithramycinA_vs_Control	3.18267	2.4858	2.81019	0.0139564	0.0271598
ENSG00000177374.13	HIC1	MithramycinA_vs_Control	3.1819	3.30736	3.85961	0.00237085	0.00594609
ENSG00000144935.16	TRPC1	MithramycinA_vs_Control	3.18158	3.86872	4.79173	0.000562149	0.0017993
ENSG00000124657.1	OR2B6	MithramycinA_vs_Control	3.17841	2.11455	2.81094	0.0139331	0.0271183
ENSG00000104804.8	TULP2	MithramycinA_vs_Control	3.17595	1.36434	3.27455	0.00625794	0.0135572
ENSG00000135406.14	PRPH	MithramycinA_vs_Control	3.17497	4.07052	5.6672	0.000164602	0.000667111
ENSG00000180592.17	SKIDA1	MithramycinA_vs_Control	3.17386	2.07845	2.76613	0.015064	0.0290013
ENSG00000142512.15	SIGLEC10	MithramycinA_vs_Control	3.16923	2.06172	4.03889	0.00177646	0.00464989
ENSG00000149646.12	CNBD2	MithramycinA_vs_Control	3.16688	6.71859	8.80102	4.64e-06	4.43e-05
ENSG00000187837.4	H1-2	MithramycinA_vs_Control	3.16505	9.08771	6.60895	4.97e-05	0.000260688
ENSG00000169155.10	ZBTB43	MithramycinA_vs_Control	3.16357	6.49457	10.1468	1.35e-06	1.91e-05
ENSG00000140511.12	HAPLN3	MithramycinA_vs_Control	3.16033	4.74806	6.67571	4.59e-05	0.000244962
ENSG00000204103.4	MAFB	MithramycinA_vs_Control	3.15793	6.4306	9.94999	1.61e-06	2.12e-05
ENSG00000106952.8	TNFSF8	MithramycinA_vs_Control	3.15787	2.53828	4.08766	0.00164256	0.00435007
ENSG00000117533.15	VAMP4	MithramycinA_vs_Control	3.15476	6.61267	7.02177	3.05e-05	0.000178425
ENSG00000284431.1	RP5-1042K10.14	MithramycinA_vs_Control	3.15406	2.5631	2.81504	0.0138044	0.0269105
ENSG00000165923.16	AGBL2	MithramycinA_vs_Control	3.15039	6.20739	3.72694	0.00293371	0.00712585
ENSG00000284626.1	RP11-697E2.13	MithramycinA_vs_Control	3.1503	3.95821	3.80075	0.00260081	0.00643782
ENSG00000284952.1	RP11-674E16.5	MithramycinA_vs_Control	3.14848	0.96945	3.84343	0.00242634	0.0060672
ENSG00000081087.15	OSTM1	MithramycinA_vs_Control	3.14664	7.1487	7.0925	2.81e-05	0.000167256
ENSG00000108515.18	ENO3	MithramycinA_vs_Control	3.14657	8.48304	12.5621	2.04e-07	5.78e-06
ENSG00000183921.7	SDR42E2	MithramycinA_vs_Control	3.14628	1.49173	3.76429	0.00275897	0.00676476
ENSG00000165490.13	DDIAS	MithramycinA_vs_Control	3.14609	6.42582	9.54569	2.3e-06	2.72e-05
ENSG00000254870.5	ATP6V1G2-DDX39B	MithramycinA_vs_Control	3.145	4.16406	2.92795	0.0113284	0.0227311
ENSG00000117399.14	CDC20	MithramycinA_vs_Control	3.14184	10.192	11.2188	5.58e-07	1.05e-05
ENSG00000127993.16	RBM48	MithramycinA_vs_Control	3.14099	7.59929	14.3744	6.03e-08	2.94e-06
ENSG00000110876.10	SELPLG	MithramycinA_vs_Control	3.13647	1.18757	3.73506	0.00289131	0.00703934
ENSG00000134594.5	RAB33A	MithramycinA_vs_Control	3.13586	2.89211	3.94307	0.0020639	0.00528133
ENSG00000188257.12	PLA2G2A	MithramycinA_vs_Control	3.13465	3.67508	2.63277	0.0189772	0.0354276
ENSG00000146112.12	PPP1R18	MithramycinA_vs_Control	3.13398	8.40634	14.4661	5.68e-08	2.84e-06
ENSG00000189001.11	SBSN	MithramycinA_vs_Control	3.13333	2.68557	3.0759	0.0087595	0.0181431
ENSG00000120885.22	CLU	MithramycinA_vs_Control	3.13041	9.41813	5.15892	0.0003296	0.00117299
ENSG00000161981.11	SNRNP25	MithramycinA_vs_Control	3.12936	10.0587	9.81371	1.81e-06	2.28e-05
ENSG00000184678.10	H2BC21	MithramycinA_vs_Control	3.12873	8.2754	13.5507	1.03e-07	3.86e-06
ENSG00000118503.15	TNFAIP3	MithramycinA_vs_Control	3.1269	5.6425	5.61982	0.00017462	0.000699932
ENSG00000267303.1	CTD-2369P2.12	MithramycinA_vs_Control	3.12486	2.66319	1.27316	0.198959	0.270985
ENSG00000273155.1	RP11-38C17.1	MithramycinA_vs_Control	3.1229	2.22899	2.42397	0.02741	0.0485051
ENSG00000168509.20	HJV	MithramycinA_vs_Control	3.11599	1.13354	3.64687	0.00333571	0.0079337
ENSG00000141505.12	ASGR1	MithramycinA_vs_Control	3.10854	2.70534	4.04959	0.00173677	0.00456133
ENSG00000106333.13	PCOLCE	MithramycinA_vs_Control	3.10655	7.24067	9.86142	1.73e-06	2.21e-05
ENSG00000088538.13	DOCK3	MithramycinA_vs_Control	3.10387	2.30242	4.7356	0.000606287	0.0019111
ENSG00000116903.7	EXOC8	MithramycinA_vs_Control	3.10239	7.69844	11.7816	3.6e-07	8.18e-06
ENSG00000284906.2	RP11-736I24.5	MithramycinA_vs_Control	3.10097	4.32407	2.77283	0.0147939	0.0285383
ENSG00000232070.9	TMEM253	MithramycinA_vs_Control	3.10076	4.79527	4.58242	0.000761636	0.00230498
ENSG00000105219.10	CCNP	MithramycinA_vs_Control	3.10057	5.76491	5.02977	0.000394983	0.00135595
ENSG00000197540.8	GZMM	MithramycinA_vs_Control	3.09602	3.15867	3.32609	0.00569249	0.012509
ENSG00000130182.8	ZSCAN10	MithramycinA_vs_Control	3.09508	1.20651	3.68837	0.00310937	0.00747606
ENSG00000167780.12	SOAT2	MithramycinA_vs_Control	3.09388	1.86241	3.25515	0.00642	0.0138682
ENSG00000204386.12	NEU1	MithramycinA_vs_Control	3.09344	11.4965	19.4792	3.7e-09	7.71e-07
ENSG00000149927.18	DOC2A	MithramycinA_vs_Control	3.09067	2.70591	2.72803	0.0159885	0.0305025
ENSG00000286095.2	SPEGNB	MithramycinA_vs_Control	3.08766	3.54852	3.1232	0.0080412	0.0168337
ENSG00000113811.11	SELENOK	MithramycinA_vs_Control	3.08639	9.77714	10.4908	1e-06	1.57e-05
ENSG00000166793.13	YPEL4	MithramycinA_vs_Control	3.08604	2.91454	3.60031	0.00359249	0.00844613
ENSG00000122257.20	RBBP6	MithramycinA_vs_Control	3.08583	8.71028	9.48197	2.42e-06	2.8e-05
ENSG00000130383.7	FUT5	MithramycinA_vs_Control	3.08534	1.27909	3.06702	0.00885608	0.0183151
ENSG00000152503.10	TRIM36	MithramycinA_vs_Control	3.08444	4.4086	4.52566	0.00082841	0.00246876
ENSG00000083454.22	P2RX5	MithramycinA_vs_Control	3.08241	2.07713	3.94099	0.00206051	0.00527565
ENSG00000196652.12	ZKSCAN5	MithramycinA_vs_Control	3.0811	7.55846	13.3235	1.19e-07	4.18e-06
ENSG00000186265.10	BTLA	MithramycinA_vs_Control	3.08074	1.53587	2.84758	0.012957	0.0254721
ENSG00000139112.11	GABARAPL1	MithramycinA_vs_Control	3.07518	9.18047	16.1047	2.13e-08	1.6e-06
ENSG00000214827.11	MTCP1	MithramycinA_vs_Control	3.07475	6.64044	7.50617	1.75e-05	0.000117308
ENSG00000223573.7	TINCR	MithramycinA_vs_Control	3.07444	1.63599	2.18771	0.0414713	0.0695467
ENSG00000243709.1	LEFTY1	MithramycinA_vs_Control	3.06906	1.37869	3.69276	0.00307952	0.00741461
ENSG00000205867.3	KRTAP5-2	MithramycinA_vs_Control	3.06794	4.21275	1.71803	0.0943279	0.14249
ENSG00000087074.8	PPP1R15A	MithramycinA_vs_Control	3.06718	10.5238	20.0458	2.84e-09	6.66e-07
ENSG00000010318.21	PHF7	MithramycinA_vs_Control	3.06697	6.86948	4.8042	0.000546099	0.00175669
ENSG00000134574.12	DDB2	MithramycinA_vs_Control	3.06559	8.57906	9.52157	2.33e-06	2.74e-05
ENSG00000204421.3	LY6G6C	MithramycinA_vs_Control	3.06266	3.174	2.52185	0.0229352	0.0417082
ENSG00000186897.5	C1QL4	MithramycinA_vs_Control	3.06098	2.24661	4.24108	0.00127937	0.00353066
ENSG00000114854.8	TNNC1	MithramycinA_vs_Control	3.05967	7.07934	6.99962	3.1e-05	0.000180548
ENSG00000178093.14	TSSK6	MithramycinA_vs_Control	3.05368	6.00843	6.58277	5.08e-05	0.000265181
ENSG00000221909.3	FAM200A	MithramycinA_vs_Control	3.05333	7.032	12.5859	1.98e-07	5.75e-06
ENSG00000204311.15	PJVK	MithramycinA_vs_Control	3.05312	4.02005	2.90604	0.0116718	0.023309
ENSG00000187391.22	MAGI2	MithramycinA_vs_Control	3.04811	2.33942	3.6086	0.00353088	0.00831469
ENSG00000108370.17	RGS9	MithramycinA_vs_Control	3.04796	3.32023	3.27507	0.00617957	0.0134123
ENSG00000140107.12	SLC25A47	MithramycinA_vs_Control	3.04783	2.14909	3.60478	0.00355317	0.00836244
ENSG00000204632.12	HLA-G	MithramycinA_vs_Control	3.04644	6.24943	5.86885	0.000124602	0.00053462
ENSG00000196507.11	TCEAL3	MithramycinA_vs_Control	3.04613	6.64445	7.94925	1.09e-05	8.18e-05
ENSG00000143556.9	S100A7	MithramycinA_vs_Control	3.04572	1.51116	1.50006	0.136452	0.195794
ENSG00000168564.6	CDKN2AIP	MithramycinA_vs_Control	3.04472	8.00266	14.5737	5.27e-08	2.76e-06
ENSG00000167565.13	SERTAD3	MithramycinA_vs_Control	3.04394	9.94904	12.9956	1.49e-07	4.73e-06
ENSG00000112053.14	SLC26A8	MithramycinA_vs_Control	3.04372	2.27949	3.36846	0.005273	0.0117499
ENSG00000105369.10	CD79A	MithramycinA_vs_Control	3.04341	3.45502	4.38161	0.00102773	0.00294436
ENSG00000166507.19	NDST2	MithramycinA_vs_Control	3.04147	8.00833	13.0944	1.39e-07	4.56e-06
ENSG00000091181.20	IL5RA	MithramycinA_vs_Control	3.03905	0.942094	3.68118	0.00312971	0.00751666
ENSG00000169429.11	CXCL8	MithramycinA_vs_Control	3.03878	7.3745	8.71842	4.97e-06	4.65e-05
ENSG00000184574.10	LPAR5	MithramycinA_vs_Control	3.03818	3.94977	4.49129	0.000868862	0.00256607
ENSG00000149634.5	SPATA25	MithramycinA_vs_Control	3.03729	6.21161	4.43241	0.000950262	0.00275993
ENSG00000086619.14	ERO1B	MithramycinA_vs_Control	3.03549	2.814	4.62651	0.000708506	0.00217734
ENSG00000121895.8	TMEM156	MithramycinA_vs_Control	3.03248	3.74543	4.51122	0.000842545	0.00250288
ENSG00000102096.9	PIM2	MithramycinA_vs_Control	3.03208	8.35249	11.5908	4.13e-07	8.75e-06
ENSG00000115738.10	ID2	MithramycinA_vs_Control	3.026	11.1671	17.647	9.15e-09	1.08e-06
ENSG00000080572.13	DNAAF6	MithramycinA_vs_Control	3.02569	1.56674	2.67447	0.0174647	0.0329
ENSG00000125508.4	SRMS	MithramycinA_vs_Control	3.02244	4.62709	6.73113	4.24e-05	0.000230084
ENSG00000005238.20	FAM214B	MithramycinA_vs_Control	3.0197	8.31498	11.7967	3.53e-07	8.1e-06
ENSG00000100625.9	SIX4	MithramycinA_vs_Control	3.01827	5.76032	7.37976	2.01e-05	0.000129091
ENSG00000160868.15	CYP3A4	MithramycinA_vs_Control	3.01821	1.56708	2.95642	0.010658	0.0215235
ENSG00000133328.4	PLAAT2	MithramycinA_vs_Control	3.01778	3.00998	2.62504	0.0190397	0.0355196
ENSG00000164576.12	SAP30L	MithramycinA_vs_Control	3.0167	9.0673	16.0697	2.16e-08	1.6e-06
ENSG00000277075.2	H2AC8	MithramycinA_vs_Control	3.01613	7.92434	11.1304	5.92e-07	1.08e-05
ENSG00000029534.21	ANK1	MithramycinA_vs_Control	3.01506	3.29697	4.98167	0.000419816	0.00142412
ENSG00000121653.11	MAPK8IP1	MithramycinA_vs_Control	3.01339	5.97407	6.30259	7.14e-05	0.000343156
ENSG00000181856.15	SLC2A4	MithramycinA_vs_Control	3.01325	2.30129	3.80275	0.00255915	0.00635335
ENSG00000184524.6	CEND1	MithramycinA_vs_Control	3.01179	3.35714	4.15097	0.00146616	0.00395828
ENSG00000183496.6	MEX3B	MithramycinA_vs_Control	3.01077	5.95447	9.8909	1.67e-06	2.16e-05
ENSG00000124875.10	CXCL6	MithramycinA_vs_Control	3.01071	3.78666	4.08204	0.00163439	0.00433268
ENSG00000105366.15	SIGLEC8	MithramycinA_vs_Control	3.00838	1.39094	3.19109	0.00710457	0.01516
ENSG00000176678.6	FOXL1	MithramycinA_vs_Control	3.00542	3.65227	3.95678	0.00199424	0.00512935
ENSG00000163795.14	ZNF513	MithramycinA_vs_Control	3.00381	8.7614	14.3764	5.94e-08	2.94e-06
ENSG00000185946.16	RNPC3	MithramycinA_vs_Control	3.00241	7.75239	11.8361	3.42e-07	7.95e-06
ENSG00000288534.1	TMX2-CTNND1	MithramycinA_vs_Control	3.00203	5.11107	3.85224	0.00235913	0.00592287
ENSG00000163449.11	TMEM169	MithramycinA_vs_Control	3.00164	5.26337	7.35536	2.06e-05	0.000131738
ENSG00000163874.11	ZC3H12A	MithramycinA_vs_Control	3.00023	9.14258	14.2149	6.58e-08	3.07e-06
ENSG00000188368.11	PRR19	MithramycinA_vs_Control	2.99882	6.11926	6.21855	7.92e-05	0.000372242
ENSG00000163666.10	HESX1	MithramycinA_vs_Control	2.99657	2.96082	2.17107	0.0424335	0.0710014
ENSG00000198919.13	DZIP3	MithramycinA_vs_Control	2.99424	5.5992	7.60538	1.56e-05	0.000107515
ENSG00000185112.6	FAM43A	MithramycinA_vs_Control	2.99398	4.09058	6.17022	8.41e-05	0.000390568
ENSG00000152137.8	HSPB8	MithramycinA_vs_Control	2.98792	5.2243	5.85206	0.000126663	0.000539848
ENSG00000165312.7	OTUD1	MithramycinA_vs_Control	2.98776	6.04092	7.12404	2.67e-05	0.000160789
ENSG00000115009.13	CCL20	MithramycinA_vs_Control	2.98638	8.71054	10.8592	7.34e-07	1.26e-05
ENSG00000152443.13	ZNF776	MithramycinA_vs_Control	2.9852	7.76777	8.76788	4.71e-06	4.48e-05
ENSG00000164609.10	SLU7	MithramycinA_vs_Control	2.97979	9.38966	11.4914	4.44e-07	9.12e-06
ENSG00000198556.14	ZNF789	MithramycinA_vs_Control	2.97796	8.29585	11.9683	3.09e-07	7.46e-06
ENSG00000255641.1	RP11-277P12.6	MithramycinA_vs_Control	2.97684	2.57651	2.00078	0.0572202	0.0923409
ENSG00000131097.7	HIGD1B	MithramycinA_vs_Control	2.97539	1.92773	2.09514	0.048443	0.0797412
ENSG00000286264.2	RP11-783K16.16	MithramycinA_vs_Control	2.97402	7.11031	4.7072	0.000624527	0.00195716
ENSG00000205129.9	C4orf47	MithramycinA_vs_Control	2.97279	2.13099	2.39463	0.0284976	0.0501927
ENSG00000105971.15	CAV2	MithramycinA_vs_Control	2.97262	7.42064	10.6951	8.38e-07	1.38e-05
ENSG00000243056.2	EIF4EBP3	MithramycinA_vs_Control	2.97208	10.2522	7.49307	1.76e-05	0.000117556
ENSG00000189171.15	S100A13	MithramycinA_vs_Control	2.9697	13.3896	17.6025	9.32e-09	1.08e-06
ENSG00000257529.5	RPL36A-HNRNPH2	MithramycinA_vs_Control	2.96942	6.48689	1.40761	0.158806	0.222867
ENSG00000169989.3	TIGD4	MithramycinA_vs_Control	2.96167	3.62757	4.49569	0.00085669	0.00253901
ENSG00000124557.14	BTN1A1	MithramycinA_vs_Control	2.95894	1.66229	3.33705	0.00551528	0.0121971
ENSG00000105173.14	CCNE1	MithramycinA_vs_Control	2.95742	8.11281	9.41426	2.55e-06	2.89e-05
ENSG00000174130.12	TLR6	MithramycinA_vs_Control	2.95675	2.81896	3.65996	0.00321515	0.0076951
ENSG00000188042.8	ARL4C	MithramycinA_vs_Control	2.95579	3.45915	5.2878	0.000270563	0.000996275
ENSG00000163406.11	SLC15A2	MithramycinA_vs_Control	2.95352	6.5344	5.06974	0.000367828	0.00128298
ENSG00000048052.23	HDAC9	MithramycinA_vs_Control	2.95286	3.13519	4.76228	0.000574475	0.00183007
ENSG00000118194.20	TNNT2	MithramycinA_vs_Control	2.9517	4.94708	3.96145	0.00196895	0.00507011
ENSG00000204438.11	GPANK1	MithramycinA_vs_Control	2.95076	9.42224	9.90086	1.65e-06	2.14e-05
ENSG00000146826.17	TRAPPC14	MithramycinA_vs_Control	2.94761	9.0995	10.9181	6.97e-07	1.21e-05
ENSG00000272896.1	RP11-216L13.17	MithramycinA_vs_Control	2.9466	6.04104	6.36197	6.59e-05	0.000323862
ENSG00000170955.10	CAVIN3	MithramycinA_vs_Control	2.94607	1.97224	3.36012	0.00529754	0.0118007
ENSG00000204882.4	GPR20	MithramycinA_vs_Control	2.94352	2.76404	3.51443	0.00408722	0.00945112
ENSG00000122952.17	ZWINT	MithramycinA_vs_Control	2.94323	9.3559	16.5293	1.66e-08	1.4e-06
ENSG00000129355.7	CDKN2D	MithramycinA_vs_Control	2.94251	7.79635	8.1895	8.37e-06	6.74e-05
ENSG00000169962.5	TAS1R3	MithramycinA_vs_Control	2.93859	3.31981	4.55936	0.000776293	0.0023419
ENSG00000196860.8	TOMM20L	MithramycinA_vs_Control	2.93711	2.25045	1.88806	0.0695139	0.109138
ENSG00000111817.19	DSE	MithramycinA_vs_Control	2.93163	4.72863	3.31709	0.00568963	0.0125048
ENSG00000197696.10	NMB	MithramycinA_vs_Control	2.93022	10.5847	11.5506	4.22e-07	8.83e-06
ENSG00000185267.10	CDNF	MithramycinA_vs_Control	2.92806	5.98528	6.50066	5.55e-05	0.00028396
ENSG00000162520.15	SYNC	MithramycinA_vs_Control	2.92728	3.32014	2.21187	0.0392386	0.0661894
ENSG00000146700.9	SSC4D	MithramycinA_vs_Control	2.92532	5.43598	4.16763	0.00141617	0.00384255
ENSG00000130598.16	TNNI2	MithramycinA_vs_Control	2.92407	5.83605	3.78265	0.00262113	0.00647743
ENSG00000256806.6	C17orf100	MithramycinA_vs_Control	2.92015	6.50556	10.7469	7.99e-07	1.33e-05
ENSG00000273706.5	LHX1	MithramycinA_vs_Control	2.91965	2.41138	2.72179	0.015911	0.0303763
ENSG00000175283.8	DOLK	MithramycinA_vs_Control	2.91871	8.92147	10.1817	1.28e-06	1.84e-05
ENSG00000151332.19	MBIP	MithramycinA_vs_Control	2.91465	8.1229	12.4716	2.13e-07	5.91e-06
ENSG00000140319.11	SRP14	MithramycinA_vs_Control	2.91459	13.607	16.926	1.33e-08	1.27e-06
ENSG00000076706.17	MCAM	MithramycinA_vs_Control	2.91433	9.1336	8.46896	6.29e-06	5.49e-05
ENSG00000075618.18	FSCN1	MithramycinA_vs_Control	2.91192	6.24806	7.01655	3e-05	0.000176027
ENSG00000213658.12	LAT	MithramycinA_vs_Control	2.91044	9.33996	12.0915	2.8e-07	7.03e-06
ENSG00000120129.6	DUSP1	MithramycinA_vs_Control	2.9101	8.35524	12.5871	1.96e-07	5.7e-06
ENSG00000283463.2	HSFX4	MithramycinA_vs_Control	2.90974	1.50179	3.30664	0.00577877	0.0126512
ENSG00000142484.7	TM4SF5	MithramycinA_vs_Control	2.90874	6.78577	9.58842	2.17e-06	2.6e-05
ENSG00000256087.7	ZNF432	MithramycinA_vs_Control	2.90678	6.99951	7.27726	2.23e-05	0.000139916
ENSG00000074276.10	CDHR2	MithramycinA_vs_Control	2.9058	3.74217	3.12335	0.00790043	0.0165828
ENSG00000144648.16	ACKR2	MithramycinA_vs_Control	2.90462	2.72586	2.61845	0.0190595	0.0355467
ENSG00000121289.18	CEP89	MithramycinA_vs_Control	2.90167	8.97564	14.1952	6.61e-08	3.07e-06
ENSG00000132718.9	SYT11	MithramycinA_vs_Control	2.89748	1.21001	3.63465	0.00333236	0.00792854
ENSG00000187189.11	TSPYL4	MithramycinA_vs_Control	2.89725	7.46916	13.1486	1.32e-07	4.43e-06
ENSG00000220205.9	VAMP2	MithramycinA_vs_Control	2.89627	9.06203	14.613	5.08e-08	2.72e-06
ENSG00000130775.16	THEMIS2	MithramycinA_vs_Control	2.89516	1.61637	2.44963	0.0256669	0.0459023
ENSG00000130222.11	GADD45G	MithramycinA_vs_Control	2.89307	7.06283	9.56664	2.21e-06	2.64e-05
ENSG00000181004.10	BBS12	MithramycinA_vs_Control	2.89165	5.20132	6.90026	3.43e-05	0.000195938
ENSG00000124067.17	SLC12A4	MithramycinA_vs_Control	2.89144	8.56884	10.8308	7.44e-07	1.27e-05
ENSG00000185697.17	MYBL1	MithramycinA_vs_Control	2.88902	4.47477	6.33501	6.77e-05	0.00033048
ENSG00000167774.2	CTD-2550O8.5	MithramycinA_vs_Control	2.8871	6.2592	4.15816	0.00143184	0.00387727
ENSG00000168899.5	VAMP5	MithramycinA_vs_Control	2.8863	10.5564	11.6006	4.05e-07	8.68e-06
ENSG00000215912.12	TTC34	MithramycinA_vs_Control	2.88494	3.60413	4.80079	0.000539159	0.00173851
ENSG00000052723.12	SIKE1	MithramycinA_vs_Control	2.88445	9.57026	7.06233	2.84e-05	0.000168579
ENSG00000108733.11	PEX12	MithramycinA_vs_Control	2.88164	8.07457	12.9561	1.51e-07	4.73e-06
ENSG00000092929.12	UNC13D	MithramycinA_vs_Control	2.88157	7.56464	8.17741	8.43e-06	6.76e-05
ENSG00000198841.4	KTI12	MithramycinA_vs_Control	2.88143	8.55475	11.2607	5.27e-07	1.02e-05
ENSG00000166920.13	C15orf48	MithramycinA_vs_Control	2.87995	6.10183	4.77645	0.000558524	0.00179009
ENSG00000108786.11	HSD17B1	MithramycinA_vs_Control	2.87955	5.02909	3.99399	0.00185558	0.00482608
ENSG00000091106.19	NLRC4	MithramycinA_vs_Control	2.87909	1.87696	3.91978	0.00208981	0.00533372
ENSG00000164053.22	ATRIP	MithramycinA_vs_Control	2.87286	6.69396	9.51564	2.31e-06	2.72e-05
ENSG00000260456.7	C16orf95	MithramycinA_vs_Control	2.87225	6.48529	7.21076	2.39e-05	0.00014812
ENSG00000160013.9	PTGIR	MithramycinA_vs_Control	2.86557	2.92264	3.7078	0.00294477	0.00714114
ENSG00000162068.2	NTN3	MithramycinA_vs_Control	2.86531	2.61127	3.98694	0.00187386	0.00486145
ENSG00000124713.6	GNMT	MithramycinA_vs_Control	2.86414	2.23241	2.91725	0.0112398	0.02257
ENSG00000160360.13	GPSM1	MithramycinA_vs_Control	2.86265	6.47945	9.1311	3.29e-06	3.47e-05
ENSG00000165828.15	PRAP1	MithramycinA_vs_Control	2.85824	8.49197	6.27107	7.31e-05	0.000350237
ENSG00000198258.11	UBL5	MithramycinA_vs_Control	2.85658	14.1514	10.9859	6.54e-07	1.16e-05
ENSG00000196110.8	ZNF699	MithramycinA_vs_Control	2.85543	4.68843	6.29904	7.06e-05	0.000340657
ENSG00000198156.10	NPIPB6	MithramycinA_vs_Control	2.85228	3.50676	3.71433	0.0029094	0.00707957
ENSG00000205277.10	MUC12	MithramycinA_vs_Control	2.8485	7.93674	6.26485	7.36e-05	0.000351762
ENSG00000166592.12	RRAD	MithramycinA_vs_Control	2.84592	2.94549	3.55037	0.00381177	0.00889576
ENSG00000166710.21	B2M	MithramycinA_vs_Control	2.84562	16.2543	17.782	8.39e-09	1.05e-06
ENSG00000215695.1	RSC1A1	MithramycinA_vs_Control	2.84155	6.35075	6.00055	0.000102956	0.000458005
ENSG00000186280.7	KDM4D	MithramycinA_vs_Control	2.83881	2.40205	3.87286	0.00224463	0.00567489
ENSG00000162426.16	SLC45A1	MithramycinA_vs_Control	2.83865	3.10057	3.74623	0.00275748	0.00676258
ENSG00000140682.19	TGFB1I1	MithramycinA_vs_Control	2.83862	5.92336	3.59057	0.00356292	0.00838247
ENSG00000121406.9	ZNF549	MithramycinA_vs_Control	2.83837	1.10158	3.47727	0.00430293	0.00986232
ENSG00000102984.15	ZNF821	MithramycinA_vs_Control	2.83713	8.1877	11.0284	6.31e-07	1.13e-05
ENSG00000173567.15	ADGRF3	MithramycinA_vs_Control	2.83655	3.19389	3.11882	0.00790642	0.0165928
ENSG00000068976.14	PYGM	MithramycinA_vs_Control	2.83651	3.21744	3.26796	0.00612544	0.0133108
ENSG00000175166.17	PSMD2	MithramycinA_vs_Control	2.83564	12.3521	19.7116	3.24e-09	7.23e-07
ENSG00000198783.6	ZNF830	MithramycinA_vs_Control	2.83436	8.87448	14.43	5.66e-08	2.84e-06
ENSG00000213588.6	ZBTB9	MithramycinA_vs_Control	2.83256	8.16481	8.16491	8.49e-06	6.81e-05
ENSG00000137040.10	RANBP6	MithramycinA_vs_Control	2.82986	7.31267	7.42238	1.88e-05	0.000123187
ENSG00000205076.5	LGALS7	MithramycinA_vs_Control	2.82699	7.06521	5.6562	0.000161559	0.00065814
ENSG00000150201.15	FXYD4	MithramycinA_vs_Control	2.82599	4.00165	1.81564	0.0781669	0.120755
ENSG00000213859.8	KCTD11	MithramycinA_vs_Control	2.82524	8.06934	11.8858	3.24e-07	7.67e-06
ENSG00000288721.1	RP5-973N23.5	MithramycinA_vs_Control	2.8252	3.70001	3.6327	0.00331835	0.00790357
ENSG00000206013.2	IFITM5	MithramycinA_vs_Control	2.82488	3.25929	2.00252	0.0563031	0.091068
ENSG00000141294.10	LRRC46	MithramycinA_vs_Control	2.82479	4.6469	6.05931	9.53e-05	0.000429695
ENSG00000120539.15	MASTL	MithramycinA_vs_Control	2.8242	7.61171	12.9388	1.52e-07	4.75e-06
ENSG00000143110.12	C1orf162	MithramycinA_vs_Control	2.82132	3.57255	2.55165	0.021272	0.0390735
ENSG00000135974.10	C2orf49	MithramycinA_vs_Control	2.82087	8.4902	8.32463	7.21e-06	6.03e-05
ENSG00000120334.16	CENPL	MithramycinA_vs_Control	2.81883	7.3411	11.1303	5.81e-07	1.07e-05
ENSG00000167615.17	LENG8	MithramycinA_vs_Control	2.81553	10.8467	6.33818	6.7e-05	0.000328095
ENSG00000114784.4	EIF1B	MithramycinA_vs_Control	2.81469	10.6324	11.9732	3.03e-07	7.37e-06
ENSG00000104953.20	TLE6	MithramycinA_vs_Control	2.81468	5.774	4.52952	0.000801882	0.00240653
ENSG00000240053.8	LY6G5B	MithramycinA_vs_Control	2.80945	6.03587	4.12181	0.00150404	0.00404194
ENSG00000204301.6	NOTCH4	MithramycinA_vs_Control	2.80867	4.77188	5.19991	0.000301493	0.00109022
ENSG00000254692.1	RP11-468E2.1	MithramycinA_vs_Control	2.80633	2.26516	1.89997	0.0673265	0.106136
ENSG00000128482.16	RNF112	MithramycinA_vs_Control	2.80599	1.70857	2.4932	0.0235549	0.0426741
ENSG00000269469.1	CTD-3148I10.9	MithramycinA_vs_Control	2.80055	1.74869	2.5137	0.0227026	0.0413186
ENSG00000163209.15	SPRR3	MithramycinA_vs_Control	2.79722	2.00488	2.08229	0.0487776	0.0802235
ENSG00000197776.8	KLHDC1	MithramycinA_vs_Control	2.79679	3.22278	3.05727	0.00875517	0.018137
ENSG00000196705.8	ZNF431	MithramycinA_vs_Control	2.79673	6.64277	6.33368	6.72e-05	0.000328834
ENSG00000216490.4	IFI30	MithramycinA_vs_Control	2.79255	10.6548	11.8981	3.2e-07	7.61e-06
ENSG00000173456.5	RNF26	MithramycinA_vs_Control	2.79116	9.98712	11.3541	4.86e-07	9.56e-06
ENSG00000180901.11	KCTD2	MithramycinA_vs_Control	2.78828	8.5251	13.3958	1.1e-07	4.02e-06
ENSG00000159231.6	CBR3	MithramycinA_vs_Control	2.78707	2.06755	2.82645	0.0130672	0.0256438
ENSG00000176125.7	UFSP1	MithramycinA_vs_Control	2.78591	7.11271	7.59264	1.55e-05	0.000107013
ENSG00000113108.20	APBB3	MithramycinA_vs_Control	2.78522	7.58172	10.5984	8.92e-07	1.44e-05
ENSG00000121769.8	FABP3	MithramycinA_vs_Control	2.78345	4.53559	3.63891	0.00327008	0.007801
ENSG00000262484.2	CCER2	MithramycinA_vs_Control	2.77997	3.09223	2.7654	0.0145327	0.0280987
ENSG00000182791.5	CCDC87	MithramycinA_vs_Control	2.77933	5.0895	7.57746	1.58e-05	0.000108333
ENSG00000127774.7	EMC6	MithramycinA_vs_Control	2.77687	11.2181	12.2047	2.55e-07	6.65e-06
ENSG00000120833.14	SOCS2	MithramycinA_vs_Control	2.77624	2.27567	2.76855	0.0144467	0.0279526
ENSG00000075826.17	SEC31B	MithramycinA_vs_Control	2.77489	5.49419	4.33883	0.00106838	0.00303439
ENSG00000184368.16	MAP7D2	MithramycinA_vs_Control	2.77381	2.56685	2.41489	0.0269758	0.047875
ENSG00000198870.8	STKLD1	MithramycinA_vs_Control	2.77184	4.19598	3.46012	0.00439744	0.0100377
ENSG00000151287.17	TEX30	MithramycinA_vs_Control	2.77179	8.31778	10.453	1.01e-06	1.57e-05
ENSG00000283900.1	TPTEP2-CSNK1E	MithramycinA_vs_Control	2.77034	2.61236	2.73665	0.0152701	0.0293228
ENSG00000079974.18	RABL2B	MithramycinA_vs_Control	2.76481	8.85353	12.0945	2.76e-07	6.98e-06
ENSG00000214367.9	HAUS3	MithramycinA_vs_Control	2.76397	7.08348	7.796	1.24e-05	9.05e-05
ENSG00000132010.16	ZNF20	MithramycinA_vs_Control	2.76285	6.68086	6.49435	5.5e-05	0.000282473
ENSG00000150281.7	CTF1	MithramycinA_vs_Control	2.76132	2.65246	3.88549	0.00218141	0.00553582
ENSG00000176490.5	DIRAS1	MithramycinA_vs_Control	2.76032	1.6615	2.30564	0.0327047	0.0565178
ENSG00000039987.7	BEST2	MithramycinA_vs_Control	2.75704	1.7167	2.96647	0.0102037	0.0207302
ENSG00000076382.17	SPAG5	MithramycinA_vs_Control	2.75378	8.71997	12.59	1.92e-07	5.63e-06
ENSG00000158828.8	PINK1	MithramycinA_vs_Control	2.7514	9.68458	10.0635	1.4e-06	1.95e-05
ENSG00000072401.15	UBE2D1	MithramycinA_vs_Control	2.74952	8.07731	10.1521	1.3e-06	1.85e-05
ENSG00000130066.17	SAT1	MithramycinA_vs_Control	2.73831	10.9237	9.76697	1.81e-06	2.29e-05
ENSG00000105321.14	CCDC9	MithramycinA_vs_Control	2.73748	9.55388	10.7655	7.74e-07	1.3e-05
ENSG00000161180.11	CCDC116	MithramycinA_vs_Control	2.73699	1.86382	2.15907	0.0423271	0.0708498
ENSG00000167523.15	SPATA33	MithramycinA_vs_Control	2.73567	8.29375	10.9801	6.5e-07	1.15e-05
ENSG00000156500.16	PABIR3	MithramycinA_vs_Control	2.73435	5.96168	7.29807	2.14e-05	0.000135547
ENSG00000198832.10	SELENOM	MithramycinA_vs_Control	2.73434	7.52737	4.60087	0.000714136	0.00219114
ENSG00000048649.14	RSF1	MithramycinA_vs_Control	2.73235	8.95742	9.26329	2.87e-06	3.15e-05
ENSG00000132965.10	ALOX5AP	MithramycinA_vs_Control	2.73092	2.33915	2.40859	0.0271603	0.0481516
ENSG00000184988.8	TMEM106A	MithramycinA_vs_Control	2.73028	6.78213	8.61769	5.33e-06	4.88e-05
ENSG00000072571.20	HMMR	MithramycinA_vs_Control	2.72496	7.67789	4.56401	0.000754061	0.00228608
ENSG00000172794.20	RAB37	MithramycinA_vs_Control	2.72474	6.16473	6.57833	4.94e-05	0.000259695
ENSG00000197363.10	ZNF517	MithramycinA_vs_Control	2.72233	7.07025	7.6138	1.51e-05	0.00010477
ENSG00000128596.17	CCDC136	MithramycinA_vs_Control	2.72072	2.94331	2.88882	0.0116354	0.0232467
ENSG00000178752.16	ERFE	MithramycinA_vs_Control	2.71869	6.75318	6.93226	3.24e-05	0.000187269
ENSG00000163535.18	SGO2	MithramycinA_vs_Control	2.71742	5.52626	3.65251	0.00317484	0.00761284
ENSG00000273983.1	H3C8	MithramycinA_vs_Control	2.71714	6.31891	9.45004	2.41e-06	2.79e-05
ENSG00000006016.12	CRLF1	MithramycinA_vs_Control	2.71623	5.06848	6.17985	8.09e-05	0.000378459
ENSG00000134253.10	TRIM45	MithramycinA_vs_Control	2.71428	4.97858	5.21955	0.000290418	0.00105612
ENSG00000136867.11	SLC31A2	MithramycinA_vs_Control	2.71383	4.84154	6.20957	7.79e-05	0.00036815
ENSG00000186166.9	CENATAC	MithramycinA_vs_Control	2.71328	8.25573	11.1256	5.77e-07	1.07e-05
ENSG00000123836.15	PFKFB2	MithramycinA_vs_Control	2.71264	8.12903	12.1981	2.54e-07	6.65e-06
ENSG00000164611.13	PTTG1	MithramycinA_vs_Control	2.7124	10.9695	9.31518	2.73e-06	3.03e-05
ENSG00000146670.10	CDCA5	MithramycinA_vs_Control	2.7085	10.2816	14.8388	4.34e-08	2.46e-06
ENSG00000173531.15	MST1	MithramycinA_vs_Control	2.70695	5.87015	5.17858	0.000307394	0.00110978
ENSG00000091536.19	MYO15A	MithramycinA_vs_Control	2.70592	2.49015	2.8052	0.0134463	0.0262884
ENSG00000132259.13	CNGA4	MithramycinA_vs_Control	2.7027	2.16679	2.82775	0.0129211	0.02542
ENSG00000163481.8	RNF25	MithramycinA_vs_Control	2.70142	9.4113	10.3591	1.08e-06	1.65e-05
ENSG00000234745.13	HLA-B	MithramycinA_vs_Control	2.69927	12.6348	12.5066	2.03e-07	5.78e-06
ENSG00000173530.6	TNFRSF10D	MithramycinA_vs_Control	2.69856	7.8169	11.4253	4.55e-07	9.19e-06
ENSG00000143507.18	DUSP10	MithramycinA_vs_Control	2.69738	4.89637	5.54068	0.00018622	0.000735501
ENSG00000173349.6	SFT2D3	MithramycinA_vs_Control	2.69712	4.63904	5.04616	0.000370555	0.00128915
ENSG00000123643.13	SLC36A1	MithramycinA_vs_Control	2.69704	5.65376	7.40396	1.89e-05	0.000123835
ENSG00000167779.9	IGFBP6	MithramycinA_vs_Control	2.69686	12.2687	11.5241	4.22e-07	8.83e-06
ENSG00000188878.19	FBF1	MithramycinA_vs_Control	2.69648	6.77826	6.30066	6.93e-05	0.000336211
ENSG00000183971.10	NPW	MithramycinA_vs_Control	2.69549	5.83031	2.98551	0.0098064	0.0200074
ENSG00000269897.5	COMMD3-BMI1	MithramycinA_vs_Control	2.69527	4.53155	2.46266	0.0245836	0.0442997
ENSG00000124635.9	H2BC11	MithramycinA_vs_Control	2.69439	7.52558	4.50988	0.000815577	0.00243806
ENSG00000203760.9	CENPW	MithramycinA_vs_Control	2.69333	8.58496	9.38643	2.55e-06	2.89e-05
ENSG00000137504.15	CREBZF	MithramycinA_vs_Control	2.69313	9.65411	6.27206	7.18e-05	0.000344723
ENSG00000137338.6	PGBD1	MithramycinA_vs_Control	2.69272	4.66659	6.0487	9.53e-05	0.000429695
ENSG00000130477.16	UNC13A	MithramycinA_vs_Control	2.69014	1.8219	3.34389	0.00530107	0.0118063
ENSG00000169402.15	RSPH10B2	MithramycinA_vs_Control	2.68953	1.59355	2.59861	0.0193113	0.035937
ENSG00000101400.6	SNTA1	MithramycinA_vs_Control	2.68618	5.44214	5.55004	0.000183659	0.000728099
ENSG00000169026.13	SLC49A3	MithramycinA_vs_Control	2.68615	2.30224	3.1272	0.00766912	0.0161677
ENSG00000141644.18	MBD1	MithramycinA_vs_Control	2.68594	9.75069	12.7962	1.65e-07	5.06e-06
ENSG00000205572.10	SERF1B	MithramycinA_vs_Control	2.68535	6.90968	3.56889	0.00363313	0.00853128
ENSG00000172789.4	HOXC5	MithramycinA_vs_Control	2.68382	5.97507	4.76265	0.000558415	0.00179009
ENSG00000241852.10	C8orf58	MithramycinA_vs_Control	2.68236	5.8949	5.95021	0.000108093	0.00047658
ENSG00000163354.15	DCST2	MithramycinA_vs_Control	2.68061	4.44324	3.00666	0.00943763	0.0193428
ENSG00000168795.5	ZBTB5	MithramycinA_vs_Control	2.67956	7.58674	9.39553	2.53e-06	2.88e-05
ENSG00000186577.14	SMIM29	MithramycinA_vs_Control	2.67946	10.1935	13.2573	1.2e-07	4.19e-06
ENSG00000004838.14	ZMYND10	MithramycinA_vs_Control	2.67819	3.74921	4.43152	0.000917168	0.00267824
ENSG00000167123.19	CERCAM	MithramycinA_vs_Control	2.67816	5.22829	6.03122	9.73e-05	0.000437594
ENSG00000147883.12	CDKN2B	MithramycinA_vs_Control	2.67545	8.35682	12.3923	2.2e-07	6.07e-06
ENSG00000188295.15	ZNF669	MithramycinA_vs_Control	2.67475	7.24321	10.4204	1.02e-06	1.59e-05
ENSG00000130544.12	ZNF557	MithramycinA_vs_Control	2.67408	5.16561	6.7947	3.8e-05	0.000211162
ENSG00000269720.2	CCDC194	MithramycinA_vs_Control	2.67301	5.38015	6.47726	5.56e-05	0.000284376
ENSG00000162783.11	IER5	MithramycinA_vs_Control	2.67109	8.64766	11.8393	3.31e-07	7.79e-06
ENSG00000163739.5	CXCL1	MithramycinA_vs_Control	2.67023	8.18405	9.89291	1.61e-06	2.13e-05
ENSG00000181135.16	ZNF707	MithramycinA_vs_Control	2.67013	8.43275	10.7893	7.54e-07	1.28e-05
ENSG00000172803.18	SNX32	MithramycinA_vs_Control	2.66945	3.25612	3.90586	0.00208991	0.00533372
ENSG00000167131.17	CCDC103	MithramycinA_vs_Control	2.66642	5.66471	3.64536	0.00319441	0.00765297
ENSG00000104140.7	RHOV	MithramycinA_vs_Control	2.66622	6.71784	7.21135	2.34e-05	0.000145555
ENSG00000187726.9	DNAJB13	MithramycinA_vs_Control	2.66501	3.55871	3.47438	0.0042437	0.00975277
ENSG00000162510.6	MATN1	MithramycinA_vs_Control	2.66253	2.05053	2.38288	0.0282253	0.0497911
ENSG00000162642.14	C1orf52	MithramycinA_vs_Control	2.66111	8.81219	10.9285	6.73e-07	1.19e-05
ENSG00000116661.11	FBXO2	MithramycinA_vs_Control	2.66093	5.09022	5.26475	0.000271076	0.000997619
ENSG00000182308.7	DCAF4L1	MithramycinA_vs_Control	2.65923	1.5811	3.24951	0.00620133	0.0134518
ENSG00000171241.9	SHCBP1	MithramycinA_vs_Control	2.6586	7.03046	6.90239	3.34e-05	0.000191987
ENSG00000160951.4	PTGER1	MithramycinA_vs_Control	2.65639	3.4088	3.25669	0.00612396	0.0133097
ENSG00000174796.12	THAP6	MithramycinA_vs_Control	2.65395	7.64672	6.88181	3.42e-05	0.000195816
ENSG00000112763.17	BTN2A1	MithramycinA_vs_Control	2.65297	8.04034	13.2621	1.19e-07	4.18e-06
ENSG00000171428.15	NAT1	MithramycinA_vs_Control	2.65156	5.63943	4.71939	0.000593186	0.00187638
ENSG00000180008.9	SOCS4	MithramycinA_vs_Control	2.65148	6.88117	4.91131	0.000447758	0.001496
ENSG00000267952.1	CTD-2207O23.12	MithramycinA_vs_Control	2.65002	1.2572	1.50417	0.131658	0.189925
ENSG00000179833.4	SERTAD2	MithramycinA_vs_Control	2.64884	8.74573	12.4988	2.03e-07	5.78e-06
ENSG00000162086.16	ZNF75A	MithramycinA_vs_Control	2.64881	4.71282	3.25627	0.00612314	0.0133097
ENSG00000251655.6	PRB1	MithramycinA_vs_Control	2.64677	3.43261	3.24317	0.00625994	0.0135572
ENSG00000126895.15	AVPR2	MithramycinA_vs_Control	2.64652	1.7767	2.62729	0.0182712	0.0342383
ENSG00000175573.7	C11orf68	MithramycinA_vs_Control	2.64642	10.0791	10.7273	7.91e-07	1.32e-05
ENSG00000138613.14	APH1B	MithramycinA_vs_Control	2.64446	6.96161	8.64323	5.15e-06	4.77e-05
ENSG00000053524.13	MCF2L2	MithramycinA_vs_Control	2.64385	1.92932	3.58731	0.00350744	0.00826636
ENSG00000167842.16	MIS12	MithramycinA_vs_Control	2.64258	8.58088	11.4399	4.48e-07	9.14e-06
ENSG00000085433.16	WDR47	MithramycinA_vs_Control	2.64073	6.01035	7.81548	1.2e-05	8.84e-05
ENSG00000180806.5	HOXC9	MithramycinA_vs_Control	2.64046	5.43317	4.44776	0.000891019	0.00261717
ENSG00000024526.17	DEPDC1	MithramycinA_vs_Control	2.63925	6.71961	6.29394	6.95e-05	0.000336556
ENSG00000163157.15	TMOD4	MithramycinA_vs_Control	2.63823	4.37582	2.41433	0.0266221	0.0473469
ENSG00000110315.7	RNF141	MithramycinA_vs_Control	2.63714	9.0481	7.75976	1.28e-05	9.21e-05
ENSG00000219073.8	CELA3B	MithramycinA_vs_Control	2.6361	2.09652	1.6217	0.107597	0.15992
ENSG00000111254.8	AKAP3	MithramycinA_vs_Control	2.63279	3.94191	2.59421	0.0193416	0.0359832
ENSG00000133858.17	ZFC3H1	MithramycinA_vs_Control	2.63271	7.51803	5.0114	0.000386766	0.00133796
ENSG00000165879.9	FRAT1	MithramycinA_vs_Control	2.63104	7.20489	8.00998	9.78e-06	7.59e-05
ENSG00000105085.11	MED26	MithramycinA_vs_Control	2.63006	6.96131	8.94965	3.82e-06	3.85e-05
ENSG00000102543.14	CDADC1	MithramycinA_vs_Control	2.62985	6.98155	6.57897	4.89e-05	0.000257531
ENSG00000143590.14	EFNA3	MithramycinA_vs_Control	2.62515	6.21726	5.26967	0.000268181	0.000989663
ENSG00000177432.8	NAP1L5	MithramycinA_vs_Control	2.62263	5.5067	5.39354	0.000225833	0.000860948
ENSG00000180999.11	C1orf105	MithramycinA_vs_Control	2.62051	3.43446	2.46931	0.0240994	0.0435319
ENSG00000158373.8	H2BC5	MithramycinA_vs_Control	2.61949	10.3424	16.3255	1.8e-08	1.45e-06
ENSG00000164002.12	EXO5	MithramycinA_vs_Control	2.61873	7.64031	9.87347	1.63e-06	2.14e-05
ENSG00000166848.7	TERF2IP	MithramycinA_vs_Control	2.61746	10.0962	17.1905	1.12e-08	1.14e-06
ENSG00000181191.12	PJA1	MithramycinA_vs_Control	2.61725	8.74593	12.4873	2.04e-07	5.78e-06
ENSG00000184471.8	C1QTNF8	MithramycinA_vs_Control	2.61597	2.38603	3.29267	0.00573395	0.0125734
ENSG00000186862.20	PDZD7	MithramycinA_vs_Control	2.61445	6.25975	6.50833	5.32e-05	0.000274925
ENSG00000285304.1	RP1-37E16.13	MithramycinA_vs_Control	2.61319	5.69409	4.53332	0.000780183	0.00235206
ENSG00000183281.15	PLGLB1	MithramycinA_vs_Control	2.61104	4.24303	1.96379	0.0590644	0.0947954
ENSG00000214087.9	ARL16	MithramycinA_vs_Control	2.60832	9.60288	11.7777	3.44e-07	7.98e-06
ENSG00000108960.9	MMD	MithramycinA_vs_Control	2.60703	8.98074	10.1007	1.34e-06	1.89e-05
ENSG00000188613.7	NANOS1	MithramycinA_vs_Control	2.60384	6.46219	9.18946	3.03e-06	3.27e-05
ENSG00000143753.13	DEGS1	MithramycinA_vs_Control	2.60201	9.55805	13.3854	1.09e-07	3.98e-06
ENSG00000112984.12	KIF20A	MithramycinA_vs_Control	2.60176	7.75939	8.20421	7.97e-06	6.5e-05
ENSG00000170909.13	OSCAR	MithramycinA_vs_Control	2.6002	2.34538	2.79859	0.0134439	0.0262876
ENSG00000099840.14	IZUMO4	MithramycinA_vs_Control	2.59978	5.22787	5.11448	0.000332676	0.00118176
ENSG00000147416.11	ATP6V1B2	MithramycinA_vs_Control	2.59857	8.99219	9.08905	3.33e-06	3.51e-05
ENSG00000062716.13	VMP1	MithramycinA_vs_Control	2.59648	11.5747	14.916	4.09e-08	2.39e-06
ENSG00000253276.4	CCDC71L	MithramycinA_vs_Control	2.59384	6.75924	9.02531	3.54e-06	3.67e-05
ENSG00000015520.15	NPC1L1	MithramycinA_vs_Control	2.5914	2.2865	2.98941	0.0096267	0.0196854
ENSG00000117707.16	PROX1	MithramycinA_vs_Control	2.59113	5.85501	5.14806	0.000316929	0.00113735
ENSG00000196267.13	ZNF836	MithramycinA_vs_Control	2.59006	6.78883	5.63624	0.00016186	0.000658771
ENSG00000127129.10	EDN2	MithramycinA_vs_Control	2.58998	3.42367	4.69635	0.000609629	0.00191984
ENSG00000160908.15	ZNF394	MithramycinA_vs_Control	2.58802	8.60213	10.7181	7.93e-07	1.32e-05
ENSG00000168152.13	THAP9	MithramycinA_vs_Control	2.58788	5.66276	5.74019	0.000140895	0.000588918
ENSG00000117632.23	STMN1	MithramycinA_vs_Control	2.58762	12.1214	15.7305	2.52e-08	1.76e-06
ENSG00000071553.18	ATP6AP1	MithramycinA_vs_Control	2.58746	12.4784	16.9958	1.24e-08	1.21e-06
ENSG00000117650.13	NEK2	MithramycinA_vs_Control	2.58701	8.89844	10.4268	1.01e-06	1.57e-05
ENSG00000120709.11	FAM53C	MithramycinA_vs_Control	2.58591	9.82939	10.6246	8.56e-07	1.4e-05
ENSG00000174010.9	KLHL15	MithramycinA_vs_Control	2.5859	5.67994	6.92597	3.22e-05	0.00018639
ENSG00000054277.14	OPN3	MithramycinA_vs_Control	2.58444	7.39982	10.4578	9.84e-07	1.55e-05
ENSG00000124688.14	MAD2L1BP	MithramycinA_vs_Control	2.58248	10.2806	16.3926	1.73e-08	1.42e-06
ENSG00000156509.14	FBXO43	MithramycinA_vs_Control	2.58184	2.73977	3.73677	0.00272276	0.00668936
ENSG00000116922.15	C1orf109	MithramycinA_vs_Control	2.5811	9.59462	14.2955	6.01e-08	2.94e-06
ENSG00000163577.8	EIF5A2	MithramycinA_vs_Control	2.57958	6.68479	5.37898	0.000229329	0.000870339
ENSG00000176732.7	PFN4	MithramycinA_vs_Control	2.57957	4.40344	2.78852	0.0136512	0.0266582
ENSG00000128591.16	FLNC	MithramycinA_vs_Control	2.57841	1.84739	3.22763	0.006378	0.0137841
ENSG00000174885.13	NLRP6	MithramycinA_vs_Control	2.57672	3.23323	3.28747	0.00575874	0.0126196
ENSG00000185798.8	WDR53	MithramycinA_vs_Control	2.57598	8.05474	9.81783	1.71e-06	2.2e-05
ENSG00000214756.8	CSKMT	MithramycinA_vs_Control	2.57422	9.09208	10.2738	1.15e-06	1.71e-05
ENSG00000140323.6	DISP2	MithramycinA_vs_Control	2.57246	5.71783	3.19169	0.00677752	0.014545
ENSG00000126583.12	PRKCG	MithramycinA_vs_Control	2.5715	2.13182	3.69307	0.00292144	0.00710373
ENSG00000135047.16	CTSL	MithramycinA_vs_Control	2.56867	8.13482	8.56544	5.52e-06	5e-05
ENSG00000187713.7	TMEM203	MithramycinA_vs_Control	2.56529	10.4567	13.0266	1.39e-07	4.56e-06
ENSG00000184260.6	H2AC20	MithramycinA_vs_Control	2.56523	5.52393	1.70397	0.0927217	0.140347
ENSG00000130023.16	ERMARD	MithramycinA_vs_Control	2.56513	7.53752	6.54007	5.09e-05	0.00026567
ENSG00000159640.17	ACE	MithramycinA_vs_Control	2.56442	3.32021	4.35534	0.00101774	0.00291947
ENSG00000083799.18	CYLD	MithramycinA_vs_Control	2.5638	7.37311	10.0802	1.35e-06	1.91e-05
ENSG00000112212.12	TSPO2	MithramycinA_vs_Control	2.56321	5.41071	3.95198	0.00191745	0.00495925
ENSG00000149485.19	FADS1	MithramycinA_vs_Control	2.55939	6.17923	7.90049	1.09e-05	8.2e-05
ENSG00000196337.13	CGB7	MithramycinA_vs_Control	2.55695	2.84591	2.93284	0.010579	0.0213829
ENSG00000160957.14	RECQL4	MithramycinA_vs_Control	2.55436	9.06901	9.54935	2.17e-06	2.6e-05
ENSG00000125772.14	GPCPD1	MithramycinA_vs_Control	2.554	5.52208	4.60969	0.000690906	0.00213199
ENSG00000163704.12	PRRT3	MithramycinA_vs_Control	2.55365	4.35411	5.56948	0.000176359	0.000705435
ENSG00000176723.10	ZNF843	MithramycinA_vs_Control	2.55259	1.5144	2.94204	0.0104057	0.0210833
ENSG00000196150.14	ZNF250	MithramycinA_vs_Control	2.55145	6.12409	5.40091	0.000221822	0.000847573
ENSG00000175376.9	EIF1AD	MithramycinA_vs_Control	2.55076	9.89224	14.3007	5.97e-08	2.94e-06
ENSG00000141665.13	FBXO15	MithramycinA_vs_Control	2.55034	3.19274	1.71486	0.0908512	0.137856
ENSG00000177576.12	C18orf32	MithramycinA_vs_Control	2.55012	7.42403	7.4522	1.77e-05	0.000117731
ENSG00000184923.12	NUTM2A	MithramycinA_vs_Control	2.55006	4.41744	4.86365	0.000474525	0.0015697
ENSG00000266714.9	MYO15B	MithramycinA_vs_Control	2.55003	9.29749	7.87151	1.12e-05	8.37e-05
ENSG00000023608.5	SNAPC1	MithramycinA_vs_Control	2.54775	5.84663	5.84221	0.000122641	0.000527343
ENSG00000249141.1	RP11-514O12.4	MithramycinA_vs_Control	2.54686	3.13085	2.84022	0.0124213	0.0246018
ENSG00000214226.9	C17orf67	MithramycinA_vs_Control	2.54636	6.05707	7.61286	1.48e-05	0.000103383
ENSG00000142959.5	BEST4	MithramycinA_vs_Control	2.5458	4.48568	4.73192	0.000575472	0.00183281
ENSG00000162775.17	RBM15	MithramycinA_vs_Control	2.54504	7.81133	11.5369	4.11e-07	8.75e-06
ENSG00000197576.14	HOXA4	MithramycinA_vs_Control	2.54467	6.72427	7.04295	2.8e-05	0.000167045
ENSG00000188833.10	ENTPD8	MithramycinA_vs_Control	2.54315	4.78676	4.72081	0.000584836	0.00185606
ENSG00000197903.8	H2BC12	MithramycinA_vs_Control	2.54292	11.6911	18.4451	5.82e-09	9.69e-07
ENSG00000165046.13	LETM2	MithramycinA_vs_Control	2.53875	7.72552	5.92407	0.000110115	0.000483316
ENSG00000164104.12	HMGB2	MithramycinA_vs_Control	2.53776	10.8622	7.91492	1.07e-05	8.09e-05
ENSG00000010310.9	GIPR	MithramycinA_vs_Control	2.53722	6.29269	5.16058	0.000309516	0.00111565
ENSG00000169905.13	TOR1AIP2	MithramycinA_vs_Control	2.53716	8.7196	9.40419	2.47e-06	2.83e-05
ENSG00000284024.4	RP11-398C13.8	MithramycinA_vs_Control	2.53672	8.33822	13.8556	7.95e-08	3.37e-06
ENSG00000163644.15	PPM1K	MithramycinA_vs_Control	2.53614	5.67685	5.21477	0.000286762	0.00104508
ENSG00000288640.1	CTB-163K11.1	MithramycinA_vs_Control	2.53388	6.13503	5.75553	0.000137253	0.000576718
ENSG00000204248.12	COL11A2	MithramycinA_vs_Control	2.53077	3.79811	3.75492	0.00262748	0.00648956
ENSG00000164037.17	SLC9B1	MithramycinA_vs_Control	2.53036	2.15094	2.20004	0.0385079	0.0651524
ENSG00000159197.4	KCNE2	MithramycinA_vs_Control	2.53015	2.40178	1.77258	0.0819865	0.125906
ENSG00000142867.14	BCL10	MithramycinA_vs_Control	2.5301	8.58042	12.3592	2.22e-07	6.07e-06
ENSG00000141219.16	C17orf80	MithramycinA_vs_Control	2.52571	8.02644	11.7433	3.51e-07	8.07e-06
ENSG00000132952.12	USPL1	MithramycinA_vs_Control	2.52527	7.39093	7.09787	2.63e-05	0.000158907
ENSG00000104903.5	LYL1	MithramycinA_vs_Control	2.52456	4.98685	4.16676	0.00135794	0.00371368
ENSG00000137494.14	ANKRD42	MithramycinA_vs_Control	2.52444	7.16776	9.18719	3.02e-06	3.27e-05
ENSG00000101574.15	METTL4	MithramycinA_vs_Control	2.5233	8.24338	10.5496	9.05e-07	1.45e-05
ENSG00000141642.9	ELAC1	MithramycinA_vs_Control	2.523	6.69562	7.92567	1.06e-05	8.03e-05
ENSG00000184378.3	ACTRT3	MithramycinA_vs_Control	2.52289	5.85268	5.59268	0.00017035	0.000686081
ENSG00000180667.11	YOD1	MithramycinA_vs_Control	2.52287	6.56224	6.93795	3.16e-05	0.000183131
ENSG00000107821.15	KAZALD1	MithramycinA_vs_Control	2.5227	8.29547	10.055	1.38e-06	1.93e-05
ENSG00000177683.14	THAP5	MithramycinA_vs_Control	2.52197	8.74255	8.05551	9.22e-06	7.25e-05
ENSG00000172331.12	BPGM	MithramycinA_vs_Control	2.52125	7.85845	11.6672	3.71e-07	8.34e-06
ENSG00000160117.16	ANKLE1	MithramycinA_vs_Control	2.51988	2.70482	3.09224	0.00799054	0.0167433
ENSG00000142920.17	AZIN2	MithramycinA_vs_Control	2.519	4.16398	2.26318	0.034371	0.0590268
ENSG00000177595.19	PIDD1	MithramycinA_vs_Control	2.5187	8.57061	12.7022	1.74e-07	5.23e-06
ENSG00000242866.10	STRC	MithramycinA_vs_Control	2.51836	2.69541	3.686	0.0029372	0.00713048
ENSG00000256223.6	ZNF10	MithramycinA_vs_Control	2.51672	5.66173	3.1265	0.00752993	0.0159366
ENSG00000128524.5	ATP6V1F	MithramycinA_vs_Control	2.51572	13.0822	18.9996	4.42e-09	8.51e-07
ENSG00000196890.4	H2BU1	MithramycinA_vs_Control	2.51431	5.038	5.07528	0.000348406	0.00122984
ENSG00000175315.3	CST6	MithramycinA_vs_Control	2.51428	6.79232	4.31873	0.00107062	0.00303947
ENSG00000166831.9	RBPMS2	MithramycinA_vs_Control	2.51189	2.8955	2.64603	0.0174054	0.0328158
ENSG00000099834.19	CDHR5	MithramycinA_vs_Control	2.51047	10.7106	12.4968	2.01e-07	5.78e-06
ENSG00000090924.15	PLEKHG2	MithramycinA_vs_Control	2.50936	8.25834	8.80252	4.35e-06	4.25e-05
ENSG00000175183.10	CSRP2	MithramycinA_vs_Control	2.50926	3.40377	2.13369	0.0432277	0.0721994
ENSG00000135424.18	ITGA7	MithramycinA_vs_Control	2.50765	5.9141	4.33706	0.00103998	0.00297312
ENSG00000143303.12	RRNAD1	MithramycinA_vs_Control	2.50755	10.1179	8.73317	4.65e-06	4.43e-05
ENSG00000153767.10	GTF2E1	MithramycinA_vs_Control	2.50425	7.74498	8.17842	8.1e-06	6.59e-05
ENSG00000172738.12	TMEM217	MithramycinA_vs_Control	2.50416	4.76128	4.49157	0.000820827	0.00245158
ENSG00000183569.18	SERHL2	MithramycinA_vs_Control	2.50392	4.21554	4.9818	0.00039782	0.00136395
ENSG00000196378.13	ZNF34	MithramycinA_vs_Control	2.50383	5.89425	7.58704	1.52e-05	0.000105306
ENSG00000171962.18	DRC3	MithramycinA_vs_Control	2.50339	5.59918	3.97921	0.00182291	0.00475486
ENSG00000204954.10	C12orf73	MithramycinA_vs_Control	2.50084	8.72542	11.8927	3.12e-07	7.49e-06
ENSG00000124116.19	WFDC3	MithramycinA_vs_Control	2.50046	3.88578	1.79482	0.078615	0.121364
ENSG00000091651.9	ORC6	MithramycinA_vs_Control	2.49922	8.86095	14.0081	7.17e-08	3.17e-06
ENSG00000103044.11	HAS3	MithramycinA_vs_Control	2.49594	4.96169	6.09989	8.74e-05	0.000401953
ENSG00000163499.12	CRYBA2	MithramycinA_vs_Control	2.49251	2.75934	1.27842	0.189322	0.259642
ENSG00000108106.14	UBE2S	MithramycinA_vs_Control	2.49209	11.9178	8.2561	7.47e-06	6.2e-05
ENSG00000101198.15	NKAIN4	MithramycinA_vs_Control	2.48885	2.60163	1.6239	0.105717	0.157489
ENSG00000078814.17	MYH7B	MithramycinA_vs_Control	2.48818	2.91036	2.29509	0.0323579	0.0560107
ENSG00000137463.5	MGARP	MithramycinA_vs_Control	2.48796	2.45255	1.98895	0.055758	0.0902621
ENSG00000149636.16	DSN1	MithramycinA_vs_Control	2.48275	8.82635	12.9552	1.45e-07	4.65e-06
ENSG00000105290.13	APLP1	MithramycinA_vs_Control	2.48267	7.99576	6.38514	6.1e-05	0.000305595
ENSG00000235453.11	SMIM27	MithramycinA_vs_Control	2.48159	7.43422	6.49166	5.35e-05	0.000276503
ENSG00000161939.19	RNASEK-C17orf49	MithramycinA_vs_Control	2.47905	5.1633	4.07347	0.00156458	0.00417883
ENSG00000147535.17	PLPP5	MithramycinA_vs_Control	2.47741	8.99096	8.60736	5.24e-06	4.82e-05
ENSG00000239713.9	APOBEC3G	MithramycinA_vs_Control	2.47658	1.68148	2.31678	0.0310899	0.0540596
ENSG00000178809.11	TRIM73	MithramycinA_vs_Control	2.47576	6.366	3.99727	0.00176529	0.00462604
ENSG00000198728.11	LDB1	MithramycinA_vs_Control	2.47556	10.0077	13.8867	7.74e-08	3.33e-06
ENSG00000135094.11	SDS	MithramycinA_vs_Control	2.47518	1.7602	1.91932	0.0629767	0.100157
ENSG00000105376.5	ICAM5	MithramycinA_vs_Control	2.47363	2.80653	3.58861	0.00343093	0.00812008
ENSG00000118515.12	SGK1	MithramycinA_vs_Control	2.47215	9.03651	8.83035	4.21e-06	4.17e-05
ENSG00000266086.3	RP11-159D12.5	MithramycinA_vs_Control	2.47152	6.72845	5.87964	0.000115809	0.000502582
ENSG00000177556.12	ATOX1	MithramycinA_vs_Control	2.47147	11.4269	7.39959	1.86e-05	0.000122078
ENSG00000132688.11	NES	MithramycinA_vs_Control	2.47064	3.95132	4.94567	0.000417496	0.00141772
ENSG00000176903.5	PNMA1	MithramycinA_vs_Control	2.46983	9.49364	13.5965	9.36e-08	3.66e-06
ENSG00000214688.6	C10orf105	MithramycinA_vs_Control	2.46803	1.91261	2.71246	0.0153992	0.0295329
ENSG00000106268.16	NUDT1	MithramycinA_vs_Control	2.46725	9.32181	7.43444	1.79e-05	0.000118534
ENSG00000068028.18	RASSF1	MithramycinA_vs_Control	2.46707	9.796	11.4603	4.33e-07	8.97e-06
ENSG00000197857.15	ZNF44	MithramycinA_vs_Control	2.46678	6.19074	7.88852	1.09e-05	8.22e-05
ENSG00000155287.11	SLC25A28	MithramycinA_vs_Control	2.46488	9.07772	11.2576	5.07e-07	9.86e-06
ENSG00000117640.18	MTFR1L	MithramycinA_vs_Control	2.46183	9.70841	11.9165	3.06e-07	7.4e-06
ENSG00000137285.11	TUBB2B	MithramycinA_vs_Control	2.46022	6.13888	5.65552	0.000155491	0.000637271
ENSG00000140265.13	ZSCAN29	MithramycinA_vs_Control	2.46012	8.6188	8.72693	4.65e-06	4.44e-05
ENSG00000101751.11	POLI	MithramycinA_vs_Control	2.45784	6.60903	4.51606	0.00078668	0.00236847
ENSG00000007944.15	MYLIP	MithramycinA_vs_Control	2.4557	8.29442	11.5792	3.95e-07	8.6e-06
ENSG00000154146.13	NRGN	MithramycinA_vs_Control	2.45547	8.48735	7.23264	2.24e-05	0.00014025
ENSG00000196639.7	HRH1	MithramycinA_vs_Control	2.45366	6.24702	8.65047	5.01e-06	4.67e-05
ENSG00000162396.6	PARS2	MithramycinA_vs_Control	2.45	8.05626	7.11645	2.55e-05	0.00015555
ENSG00000109929.10	SC5D	MithramycinA_vs_Control	2.44929	10.0378	9.82823	1.67e-06	2.16e-05
ENSG00000125319.15	HROB	MithramycinA_vs_Control	2.44868	6.06597	4.86469	0.000468347	0.00155287
ENSG00000023902.14	PLEKHO1	MithramycinA_vs_Control	2.44855	2.92167	3.4394	0.00438717	0.0100215
ENSG00000132680.11	KHDC4	MithramycinA_vs_Control	2.44729	9.68394	7.96883	1e-05	7.73e-05
ENSG00000114796.16	KLHL24	MithramycinA_vs_Control	2.44717	8.56567	9.44565	2.36e-06	2.74e-05
ENSG00000100968.14	NFATC4	MithramycinA_vs_Control	2.4465	6.98138	5.30104	0.000251665	0.000940294
ENSG00000157184.7	CPT2	MithramycinA_vs_Control	2.44635	9.53975	12.4128	2.12e-07	5.91e-06
ENSG00000116954.8	RRAGC	MithramycinA_vs_Control	2.44606	9.07949	13.5182	9.84e-08	3.73e-06
ENSG00000241489.8	AF011889.5	MithramycinA_vs_Control	2.44497	8.09176	5.94972	0.000105416	0.000466623
ENSG00000140398.14	NEIL1	MithramycinA_vs_Control	2.44374	6.70629	7.31916	2.03e-05	0.000129978
ENSG00000186666.6	BCDIN3D	MithramycinA_vs_Control	2.44337	7.1567	9.2685	2.77e-06	3.07e-05
ENSG00000105520.10	PLPPR2	MithramycinA_vs_Control	2.4433	8.34936	8.75878	4.5e-06	4.35e-05
ENSG00000177599.13	ZNF491	MithramycinA_vs_Control	2.44278	2.21855	2.3203	0.030771	0.0535604
ENSG00000178229.8	ZNF543	MithramycinA_vs_Control	2.44154	6.45015	8.04048	9.29e-06	7.29e-05
ENSG00000188493.15	C19orf54	MithramycinA_vs_Control	2.44074	8.35859	8.82383	4.23e-06	4.17e-05
ENSG00000244242.2	IFITM10	MithramycinA_vs_Control	2.44016	5.01464	4.18254	0.00131163	0.0036053
ENSG00000155760.3	FZD7	MithramycinA_vs_Control	2.43999	7.27758	10.044	1.38e-06	1.93e-05
ENSG00000241839.10	PLEKHO2	MithramycinA_vs_Control	2.43747	8.00275	8.25893	7.41e-06	6.15e-05
ENSG00000165355.7	FBXO33	MithramycinA_vs_Control	2.43738	7.08944	9.45064	2.34e-06	2.74e-05
ENSG00000177380.14	PPFIA3	MithramycinA_vs_Control	2.43716	7.904	5.39991	0.000219295	0.000840777
ENSG00000204525.17	HLA-C	MithramycinA_vs_Control	2.43687	13.2909	12.1063	2.65e-07	6.81e-06
ENSG00000144115.18	THNSL2	MithramycinA_vs_Control	2.43652	8.9203	9.41751	2.41e-06	2.79e-05
ENSG00000127452.9	FBXL12	MithramycinA_vs_Control	2.43532	8.52055	9.17499	3.02e-06	3.27e-05
ENSG00000204599.14	TRIM39	MithramycinA_vs_Control	2.43508	8.01904	8.6211	5.15e-06	4.77e-05
ENSG00000175793.12	SFN	MithramycinA_vs_Control	2.43504	11.0996	9.63539	1.98e-06	2.43e-05
ENSG00000115257.15	PCSK4	MithramycinA_vs_Control	2.43393	5.09223	3.2817	0.00571643	0.0125473
ENSG00000127311.10	HELB	MithramycinA_vs_Control	2.4335	4.54588	4.57501	0.000717724	0.00220115
ENSG00000162734.13	PEA15	MithramycinA_vs_Control	2.43306	11.5715	14.9491	3.95e-08	2.32e-06
ENSG00000104267.10	CA2	MithramycinA_vs_Control	2.43236	9.67227	13.0737	1.33e-07	4.43e-06
ENSG00000186272.13	ZNF17	MithramycinA_vs_Control	2.43193	6.15716	6.79759	3.69e-05	0.000206369
ENSG00000160051.12	IQCC	MithramycinA_vs_Control	2.42934	6.71865	7.88411	1.09e-05	8.22e-05
ENSG00000184083.12	FAM120C	MithramycinA_vs_Control	2.42896	6.33803	4.83991	0.000484467	0.00159572
ENSG00000241106.8	HLA-DOB	MithramycinA_vs_Control	2.42873	3.2286	2.28692	0.0326001	0.0563876
ENSG00000090238.12	YPEL3	MithramycinA_vs_Control	2.42768	10.8205	9.8293	1.66e-06	2.16e-05
ENSG00000162616.9	DNAJB4	MithramycinA_vs_Control	2.42662	7.85864	5.76275	0.000134334	0.000566431
ENSG00000179021.10	C3orf38	MithramycinA_vs_Control	2.4262	6.85065	8.32442	6.92e-06	5.85e-05
ENSG00000256043.5	CTSO	MithramycinA_vs_Control	2.42451	5.41924	6.42091	5.8e-05	0.000293713
ENSG00000188033.10	ZNF490	MithramycinA_vs_Control	2.42385	5.89969	5.0439	0.000360603	0.00126333
ENSG00000125945.15	ZNF436	MithramycinA_vs_Control	2.42381	7.48645	10.6655	8.14e-07	1.35e-05
ENSG00000167614.14	TTYH1	MithramycinA_vs_Control	2.42373	4.10706	4.16802	0.00133916	0.00366976
ENSG00000008405.12	CRY1	MithramycinA_vs_Control	2.4228	7.25271	8.50632	5.76e-06	5.17e-05
ENSG00000165861.14	ZFYVE1	MithramycinA_vs_Control	2.42229	6.64757	8.28575	7.2e-06	6.03e-05
ENSG00000187242.6	KRT12	MithramycinA_vs_Control	2.42167	3.84796	2.38869	0.0271743	0.0481575
ENSG00000129535.13	NRL	MithramycinA_vs_Control	2.42126	5.42208	4.38969	0.000949444	0.0027587
ENSG00000132467.4	UTP3	MithramycinA_vs_Control	2.42088	8.95118	10.2341	1.17e-06	1.73e-05
ENSG00000109846.9	CRYAB	MithramycinA_vs_Control	2.42064	2.29283	1.56604	0.115996	0.17044
ENSG00000108387.16	SEPTIN4	MithramycinA_vs_Control	2.4203	2.90844	2.86197	0.0117749	0.023494
ENSG00000117477.12	CCDC181	MithramycinA_vs_Control	2.4201	1.34356	2.54288	0.0206594	0.0380675
ENSG00000143845.15	ETNK2	MithramycinA_vs_Control	2.41887	5.55547	3.47995	0.0040839	0.00944668
ENSG00000172922.11	RNASEH2C	MithramycinA_vs_Control	2.41733	10.0742	6.57156	4.82e-05	0.000254689
ENSG00000203326.12	ZNF525	MithramycinA_vs_Control	2.41731	6.02374	6.57991	4.78e-05	0.000252633
ENSG00000179029.15	TMEM107	MithramycinA_vs_Control	2.41669	7.55067	5.99756	9.88e-05	0.000442832
ENSG00000130377.14	ACSBG2	MithramycinA_vs_Control	2.41637	2.74552	1.88055	0.0669958	0.105664
ENSG00000125827.9	TMX4	MithramycinA_vs_Control	2.41457	8.28085	9.72371	1.83e-06	2.29e-05
ENSG00000286268.1	LL0XNC01-30I4.1	MithramycinA_vs_Control	2.41257	3.17171	2.23235	0.0358577	0.0612292
ENSG00000150459.12	SAP18	MithramycinA_vs_Control	2.41179	11.7024	11.5964	3.88e-07	8.53e-06
ENSG00000185278.15	ZBTB37	MithramycinA_vs_Control	2.41012	5.52621	5.37336	0.000226753	0.000863237
ENSG00000164406.8	LEAP2	MithramycinA_vs_Control	2.40982	5.28033	2.88746	0.011247	0.022581
ENSG00000124181.14	PLCG1	MithramycinA_vs_Control	2.4084	8.32869	5.21047	0.000284335	0.0010382
ENSG00000167447.13	SMG8	MithramycinA_vs_Control	2.40764	8.19736	11.409	4.48e-07	9.14e-06
ENSG00000113070.8	HBEGF	MithramycinA_vs_Control	2.40581	8.98268	12.0426	2.77e-07	6.99e-06
ENSG00000102003.11	SYP	MithramycinA_vs_Control	2.40487	4.64809	5.46375	0.000200198	0.000779747
ENSG00000237330.3	RNF223	MithramycinA_vs_Control	2.4047	5.73968	6.858	3.42e-05	0.000195841
ENSG00000159403.18	C1R	MithramycinA_vs_Control	2.40254	4.29427	3.2681	0.00582728	0.0127347
ENSG00000255339.6	RP11-411B6.6	MithramycinA_vs_Control	2.40106	5.06136	3.20998	0.00643336	0.0138909
ENSG00000160233.8	LRRC3	MithramycinA_vs_Control	2.39987	2.82708	3.65099	0.00306691	0.00738818
ENSG00000113595.15	TRIM23	MithramycinA_vs_Control	2.39968	6.15181	5.31137	0.00024675	0.000923977
ENSG00000169105.8	CHST14	MithramycinA_vs_Control	2.39922	8.615	7.39493	1.85e-05	0.000121942
ENSG00000124120.11	TTPAL	MithramycinA_vs_Control	2.3983	8.18501	10.4114	1e-06	1.57e-05
ENSG00000012124.17	CD22	MithramycinA_vs_Control	2.39631	4.08357	3.66301	0.00300545	0.00725699
ENSG00000162769.13	FLVCR1	MithramycinA_vs_Control	2.3963	7.32548	6.03451	9.4e-05	0.000424859
ENSG00000116209.12	TMEM59	MithramycinA_vs_Control	2.39606	13.4185	15.583	2.69e-08	1.83e-06
ENSG00000136250.12	AOAH	MithramycinA_vs_Control	2.3943	1.80342	1.20056	0.213149	0.287437
ENSG00000175414.7	ARL10	MithramycinA_vs_Control	2.39271	3.21898	1.8251	0.0736734	0.114734
ENSG00000101447.15	FAM83D	MithramycinA_vs_Control	2.39077	8.41724	10.3112	1.09e-06	1.65e-05
ENSG00000149043.16	SYT8	MithramycinA_vs_Control	2.38971	7.95092	8.78549	4.36e-06	4.26e-05
ENSG00000143797.12	MBOAT2	MithramycinA_vs_Control	2.38914	3.80935	3.52941	0.00374634	0.00876123
ENSG00000102226.10	USP11	MithramycinA_vs_Control	2.38905	9.53119	7.59755	1.48e-05	0.000103383
ENSG00000203812.2	H2AC18	MithramycinA_vs_Control	2.38827	9.79337	0.772382	0.419614	0.511593
ENSG00000175063.17	UBE2C	MithramycinA_vs_Control	2.38707	11.5863	16.8134	1.34e-08	1.27e-06
ENSG00000168427.9	KLHL30	MithramycinA_vs_Control	2.38669	4.66009	5.62287	0.000161091	0.000656632
ENSG00000228474.6	OST4	MithramycinA_vs_Control	2.38626	14.1328	11.3464	4.69e-07	9.38e-06
ENSG00000260325.2	HSPB9	MithramycinA_vs_Control	2.38541	1.56316	2.11476	0.0440641	0.0734655
ENSG00000112290.13	WASF1	MithramycinA_vs_Control	2.38507	7.49391	7.35738	1.93e-05	0.000125567
ENSG00000010404.18	IDS	MithramycinA_vs_Control	2.38474	10.3725	11.18	5.35e-07	1.02e-05
ENSG00000184271.17	POU6F1	MithramycinA_vs_Control	2.38463	6.45771	4.48807	0.000813631	0.00243396
ENSG00000068697.7	LAPTM4A	MithramycinA_vs_Control	2.38192	12.7036	17.4724	9.43e-09	1.08e-06
ENSG00000170260.9	ZNF212	MithramycinA_vs_Control	2.38085	8.44333	9.32651	2.61e-06	2.94e-05
ENSG00000103343.13	ZNF174	MithramycinA_vs_Control	2.3807	7.34095	9.00564	3.53e-06	3.66e-05
ENSG00000155252.13	PI4K2A	MithramycinA_vs_Control	2.3781	8.73209	7.85138	1.13e-05	8.39e-05
ENSG00000106330.12	MOSPD3	MithramycinA_vs_Control	2.37629	9.06211	8.94275	3.74e-06	3.8e-05
ENSG00000228486.10	C2orf92	MithramycinA_vs_Control	2.37606	6.59563	3.43969	0.00434553	0.00994951
ENSG00000168591.16	TMUB2	MithramycinA_vs_Control	2.37578	10.0441	11.682	3.62e-07	8.18e-06
ENSG00000111665.12	CDCA3	MithramycinA_vs_Control	2.37558	8.85809	10.7538	7.53e-07	1.28e-05
ENSG00000010295.20	IFFO1	MithramycinA_vs_Control	2.37464	4.79	4.62329	0.000662969	0.00205803
ENSG00000177469.13	CAVIN1	MithramycinA_vs_Control	2.37458	10.6134	9.9592	1.48e-06	2.02e-05
ENSG00000135643.5	KCNMB4	MithramycinA_vs_Control	2.37079	4.03541	4.29729	0.00108794	0.00308092
ENSG00000156671.15	SAMD8	MithramycinA_vs_Control	2.36786	6.86326	7.67609	1.36e-05	9.68e-05
ENSG00000198538.11	ZNF28	MithramycinA_vs_Control	2.36739	9.21188	3.74582	0.00261432	0.00646534
ENSG00000150401.15	DCUN1D2	MithramycinA_vs_Control	2.36655	8.48375	11.3049	4.84e-07	9.54e-06
ENSG00000121410.12	A1BG	MithramycinA_vs_Control	2.36601	2.19468	1.59026	0.110627	0.163719
ENSG00000217128.12	FNIP1	MithramycinA_vs_Control	2.36363	7.11968	6.16719	7.91e-05	0.000371836
ENSG00000125841.13	NRSN2	MithramycinA_vs_Control	2.36171	9.61441	8.57162	5.37e-06	4.9e-05
ENSG00000127580.17	WDR24	MithramycinA_vs_Control	2.3607	7.96643	7.06351	2.68e-05	0.000161283
ENSG00000119906.13	SLF2	MithramycinA_vs_Control	2.36065	7.57992	4.88928	0.000447238	0.00149463
ENSG00000253251.3	SHLD3	MithramycinA_vs_Control	2.36043	6.04854	5.55559	0.000175826	0.000703722
ENSG00000170899.11	GSTA4	MithramycinA_vs_Control	2.35966	7.33564	6.89254	3.27e-05	0.000188498
ENSG00000163376.11	KBTBD8	MithramycinA_vs_Control	2.35948	2.55403	2.05712	0.0486675	0.0800521
ENSG00000139644.13	TMBIM6	MithramycinA_vs_Control	2.35908	14.3171	11.4601	4.28e-07	8.9e-06
ENSG00000182866.17	LCK	MithramycinA_vs_Control	2.35783	4.02504	2.69412	0.0156863	0.0300066
ENSG00000110169.11	HPX	MithramycinA_vs_Control	2.35739	4.66323	3.38304	0.00476871	0.0107685
ENSG00000145882.11	PCYOX1L	MithramycinA_vs_Control	2.35709	6.5861	7.17031	2.37e-05	0.000147142
ENSG00000259330.3	INAFM2	MithramycinA_vs_Control	2.35664	8.09842	8.69222	4.76e-06	4.51e-05
ENSG00000112031.16	MTRF1L	MithramycinA_vs_Control	2.35402	8.09795	10.2026	1.19e-06	1.75e-05
ENSG00000153237.18	CCDC148	MithramycinA_vs_Control	2.35385	4.90296	3.94915	0.00187828	0.00486824
ENSG00000131495.9	NDUFA2	MithramycinA_vs_Control	2.35147	12.5901	8.817	4.21e-06	4.17e-05
ENSG00000188215.10	DCUN1D3	MithramycinA_vs_Control	2.35142	6.98515	9.45122	2.32e-06	2.73e-05
ENSG00000135482.7	ZC3H10	MithramycinA_vs_Control	2.35022	6.65686	6.88894	3.28e-05	0.000188854
ENSG00000162595.7	DIRAS3	MithramycinA_vs_Control	2.34969	1.59566	2.44982	0.0241546	0.0436024
ENSG00000169490.17	TM2D2	MithramycinA_vs_Control	2.34877	8.80552	6.10009	8.6e-05	0.000396321
ENSG00000187066.9	TMEM262	MithramycinA_vs_Control	2.34825	3.74077	4.07842	0.00152789	0.00409867
ENSG00000136875.13	PRPF4	MithramycinA_vs_Control	2.34821	9.12231	11.3877	4.53e-07	9.19e-06
ENSG00000117036.12	ETV3	MithramycinA_vs_Control	2.34583	7.41421	10.3742	1.03e-06	1.59e-05
ENSG00000158486.13	DNAH3	MithramycinA_vs_Control	2.34516	4.04902	4.98142	0.000390756	0.00134757
ENSG00000267059.2	AC005943.2	MithramycinA_vs_Control	2.34433	4.87627	0.895808	0.341073	0.429101
ENSG00000110031.13	LPXN	MithramycinA_vs_Control	2.34148	6.48364	5.0419	0.00035815	0.00125669
ENSG00000197841.15	ZNF181	MithramycinA_vs_Control	2.34126	7.52918	3.66589	0.00297054	0.00719072
ENSG00000131019.11	ULBP3	MithramycinA_vs_Control	2.33906	6.88106	8.3821	6.47e-06	5.59e-05
ENSG00000155097.12	ATP6V1C1	MithramycinA_vs_Control	2.33811	9.34068	7.46562	1.7e-05	0.000114583
ENSG00000160298.18	C21orf58	MithramycinA_vs_Control	2.33507	6.60857	7.51459	1.61e-05	0.000110295
ENSG00000160345.13	C9orf116	MithramycinA_vs_Control	2.33499	7.74699	4.78136	0.000522009	0.00169455
ENSG00000173264.15	GPR137	MithramycinA_vs_Control	2.33407	9.87875	9.48104	2.25e-06	2.67e-05
ENSG00000135164.19	DMTF1	MithramycinA_vs_Control	2.33378	9.00214	4.31145	0.00105956	0.0030157
ENSG00000160602.14	NEK8	MithramycinA_vs_Control	2.33347	7.58223	7.35219	1.93e-05	0.000125567
ENSG00000174996.12	KLC2	MithramycinA_vs_Control	2.33321	9.65539	11.1662	5.38e-07	1.02e-05
ENSG00000127419.17	TMEM175	MithramycinA_vs_Control	2.33304	8.34833	7.74557	1.25e-05	9.09e-05
ENSG00000213020.10	ZNF611	MithramycinA_vs_Control	2.33249	6.57739	5.72087	0.000140475	0.000588058
ENSG00000166313.19	APBB1	MithramycinA_vs_Control	2.33243	3.79032	3.61824	0.00320976	0.00768564
ENSG00000179580.10	RNF151	MithramycinA_vs_Control	2.33196	1.40303	2.7163	0.0150342	0.0289564
ENSG00000175691.9	ZNF77	MithramycinA_vs_Control	2.33101	6.16629	7.19724	2.3e-05	0.000143237
ENSG00000239887.6	C1orf226	MithramycinA_vs_Control	2.33027	7.7886	8.38224	6.46e-06	5.59e-05
ENSG00000196449.4	YRDC	MithramycinA_vs_Control	2.3287	10.2053	10.9929	6.17e-07	1.11e-05
ENSG00000268400.5	CTD-3214H19.4	MithramycinA_vs_Control	2.32805	1.90565	1.05564	0.266957	0.348198
ENSG00000117408.11	IPO13	MithramycinA_vs_Control	2.32713	9.09468	8.52225	5.62e-06	5.05e-05
ENSG00000151062.15	CACNA2D4	MithramycinA_vs_Control	2.32693	6.53241	5.20706	0.000282991	0.00103385
ENSG00000179119.15	SPTY2D1	MithramycinA_vs_Control	2.3267	8.69144	8.76965	4.4e-06	4.28e-05
ENSG00000100218.12	RSPH14	MithramycinA_vs_Control	2.32447	2.40879	1.69068	0.092514	0.140095
ENSG00000171320.15	ESCO2	MithramycinA_vs_Control	2.32343	4.5351	4.48514	0.000811205	0.00242875
ENSG00000143390.18	RFX5	MithramycinA_vs_Control	2.32165	9.26293	12.4897	1.98e-07	5.75e-06
ENSG00000179454.14	KLHL28	MithramycinA_vs_Control	2.31897	5.80902	5.1239	0.000317879	0.0011394
ENSG00000284969.1	RP4-541C22.8	MithramycinA_vs_Control	2.3189	5.38555	1.73805	0.0851087	0.130153
ENSG00000176749.9	CDK5R1	MithramycinA_vs_Control	2.31774	6.42745	8.18993	7.85e-06	6.44e-05
ENSG00000168496.4	FEN1	MithramycinA_vs_Control	2.31637	10.4216	14.9684	3.86e-08	2.29e-06
ENSG00000161682.15	FAM171A2	MithramycinA_vs_Control	2.31605	4.63749	5.27368	0.000257495	0.000959152
ENSG00000092841.19	MYL6	MithramycinA_vs_Control	2.31388	15.2593	10.2171	1.17e-06	1.74e-05
ENSG00000140830.9	TXNL4B	MithramycinA_vs_Control	2.31347	8.83913	9.74862	1.77e-06	2.24e-05
ENSG00000163040.15	CCDC74A	MithramycinA_vs_Control	2.31197	6.86101	7.93113	1.03e-05	7.88e-05
ENSG00000105427.10	CNFN	MithramycinA_vs_Control	2.31141	9.37149	4.37481	0.000958449	0.00277892
ENSG00000161999.13	JMJD8	MithramycinA_vs_Control	2.31112	10.8425	13.8223	7.94e-08	3.37e-06
ENSG00000170037.14	CNTROB	MithramycinA_vs_Control	2.31059	7.82826	6.99048	2.9e-05	0.000171894
ENSG00000115758.13	ODC1	MithramycinA_vs_Control	2.31013	12.5659	16.0396	2.05e-08	1.58e-06
ENSG00000187492.9	CDHR4	MithramycinA_vs_Control	2.30774	3.66865	3.43049	0.00437456	0.0100007
ENSG00000164463.12	CREBRF	MithramycinA_vs_Control	2.3069	6.78196	6.32498	6.45e-05	0.000319188
ENSG00000243279.4	PRAF2	MithramycinA_vs_Control	2.30676	7.18526	6.67748	4.2e-05	0.000228258
ENSG00000135334.9	AKIRIN2	MithramycinA_vs_Control	2.30474	9.40939	9.48807	2.23e-06	2.66e-05
ENSG00000132801.7	ZSWIM3	MithramycinA_vs_Control	2.30455	6.80413	6.32373	6.46e-05	0.000319247
ENSG00000172428.11	COPS9	MithramycinA_vs_Control	2.30343	13.2185	6.3783	6.03e-05	0.000302889
ENSG00000187583.11	PLEKHN1	MithramycinA_vs_Control	2.30257	5.74408	5.3258	0.000239133	0.000899449
ENSG00000166394.15	CYB5R2	MithramycinA_vs_Control	2.30143	5.92052	3.29905	0.0054571	0.0120863
ENSG00000124217.5	MOCS3	MithramycinA_vs_Control	2.30088	7.95638	7.59136	1.48e-05	0.000103285
ENSG00000116273.6	PHF13	MithramycinA_vs_Control	2.30082	8.43967	7.44001	1.74e-05	0.00011675
ENSG00000135702.15	CHST5	MithramycinA_vs_Control	2.2993	2.9173	1.26924	0.188956	0.259244
ENSG00000285938.1	BCL6-AS1	MithramycinA_vs_Control	2.29741	2.08057	2.11166	0.0438219	0.0730708
ENSG00000185085.2	INTS5	MithramycinA_vs_Control	2.2974	9.55703	8.91494	3.81e-06	3.85e-05
ENSG00000182472.9	CAPN12	MithramycinA_vs_Control	2.2968	9.27611	11.4644	4.24e-07	8.84e-06
ENSG00000111775.3	COX6A1	MithramycinA_vs_Control	2.29649	15.0768	11.4867	4.17e-07	8.77e-06
ENSG00000160741.17	CRTC2	MithramycinA_vs_Control	2.29632	9.52446	10.7516	7.48e-07	1.27e-05
ENSG00000167720.13	SRR	MithramycinA_vs_Control	2.29608	6.71962	3.79539	0.00238971	0.00598671
ENSG00000178226.11	PRSS36	MithramycinA_vs_Control	2.29377	5.31357	2.78385	0.0132825	0.0260096
ENSG00000007341.19	ST7L	MithramycinA_vs_Control	2.29214	8.43703	8.8073	4.23e-06	4.17e-05
ENSG00000111727.12	HCFC2	MithramycinA_vs_Control	2.2903	5.38545	5.7826	0.000128835	0.000546971
ENSG00000059769.20	DNAJC25	MithramycinA_vs_Control	2.29009	6.30137	7.74859	1.24e-05	9.06e-05
ENSG00000143630.10	HCN3	MithramycinA_vs_Control	2.28865	6.15531	7.39778	1.82e-05	0.000120567
ENSG00000106211.10	HSPB1	MithramycinA_vs_Control	2.28806	13.1662	14.3907	5.5e-08	2.82e-06
ENSG00000146278.11	PNRC1	MithramycinA_vs_Control	2.28616	9.5627	12.7852	1.6e-07	4.95e-06
ENSG00000040275.17	SPDL1	MithramycinA_vs_Control	2.28592	7.42029	4.66735	0.000614161	0.00193096
ENSG00000141424.13	SLC39A6	MithramycinA_vs_Control	2.28412	8.49335	6.53178	4.99e-05	0.000261402
ENSG00000164631.19	ZNF12	MithramycinA_vs_Control	2.28411	8.28797	5.75668	0.000133221	0.000563112
ENSG00000097096.9	SYDE2	MithramycinA_vs_Control	2.28294	5.55102	6.10868	8.44e-05	0.000391353
ENSG00000166908.18	PIP4K2C	MithramycinA_vs_Control	2.28281	10.3263	11.1966	5.22e-07	1.01e-05
ENSG00000124762.14	CDKN1A	MithramycinA_vs_Control	2.28024	10.3713	10.071	1.33e-06	1.88e-05
ENSG00000204520.14	MICA	MithramycinA_vs_Control	2.28017	9.47056	10.4319	9.74e-07	1.54e-05
ENSG00000124257.7	NEURL2	MithramycinA_vs_Control	2.27924	7.36048	6.79023	3.66e-05	0.00020545
ENSG00000185499.16	MUC1	MithramycinA_vs_Control	2.27803	6.05414	4.53344	0.00074984	0.00227789
ENSG00000262481.5	TMEM256-PLSCR3	MithramycinA_vs_Control	2.27565	2.43318	1.22862	0.201516	0.274079
ENSG00000141499.17	WRAP53	MithramycinA_vs_Control	2.27551	7.89346	6.02929	9.33e-05	0.00042286
ENSG00000090932.11	DLL3	MithramycinA_vs_Control	2.27542	2.14674	3.15688	0.00693156	0.0148362
ENSG00000102265.12	TIMP1	MithramycinA_vs_Control	2.27321	13.4287	11.2324	5.07e-07	9.86e-06
ENSG00000178053.20	MLF1	MithramycinA_vs_Control	2.27272	9.60655	11.1224	5.53e-07	1.04e-05
ENSG00000161860.8	SYCE2	MithramycinA_vs_Control	2.27139	3.98323	1.57331	0.112724	0.166494
ENSG00000206503.13	HLA-A	MithramycinA_vs_Control	2.26702	14.7903	15.3703	3.01e-08	1.97e-06
ENSG00000151422.13	FER	MithramycinA_vs_Control	2.26609	5.71894	3.15967	0.00688989	0.0147603
ENSG00000280571.2	RP4-613B23.5	MithramycinA_vs_Control	2.2654	6.17803	3.39098	0.00464916	0.0105285
ENSG00000130270.16	ATP8B3	MithramycinA_vs_Control	2.26437	6.08583	4.30775	0.00105646	0.00300813
ENSG00000155367.15	PPM1J	MithramycinA_vs_Control	2.26349	5.07668	4.49655	0.00079141	0.00237952
ENSG00000163806.16	SPDYA	MithramycinA_vs_Control	2.26226	3.47063	1.6455	0.0993646	0.149163
ENSG00000108821.14	COL1A1	MithramycinA_vs_Control	2.26099	5.39702	4.70123	0.000582251	0.00184916
ENSG00000177963.15	RIC8A	MithramycinA_vs_Control	2.26046	11.4494	13.6883	8.62e-08	3.5e-06
ENSG00000250067.12	YJEFN3	MithramycinA_vs_Control	2.25912	5.61998	3.28758	0.00553322	0.0122227
ENSG00000143434.16	SEMA6C	MithramycinA_vs_Control	2.2587	3.96982	1.70145	0.0900896	0.136823
ENSG00000146192.15	FGD2	MithramycinA_vs_Control	2.25815	2.58216	3.10381	0.00757596	0.0160013
ENSG00000124743.6	KLHL31	MithramycinA_vs_Control	2.25727	2.765	3.23659	0.00603334	0.013136
ENSG00000197302.10	ZNF720	MithramycinA_vs_Control	2.25725	7.81191	6.72171	3.96e-05	0.000217772
ENSG00000197019.5	SERTAD1	MithramycinA_vs_Control	2.25446	9.95164	7.55326	1.53e-05	0.000106129
ENSG00000180773.15	SLC36A4	MithramycinA_vs_Control	2.25112	6.87202	5.56545	0.000171299	0.000689079
ENSG00000214595.12	EML6	MithramycinA_vs_Control	2.24858	3.72917	2.78791	0.0131076	0.0257082
ENSG00000177989.14	ODF3B	MithramycinA_vs_Control	2.24785	7.30375	6.84364	3.42e-05	0.000195816
ENSG00000116717.13	GADD45A	MithramycinA_vs_Control	2.24645	9.78486	12.1255	2.56e-07	6.66e-06
ENSG00000115317.12	HTRA2	MithramycinA_vs_Control	2.2461	9.64055	6.96941	2.95e-05	0.000174119
ENSG00000004700.16	RECQL	MithramycinA_vs_Control	2.24577	7.83869	5.21364	0.000277687	0.00101806
ENSG00000175592.9	FOSL1	MithramycinA_vs_Control	2.24498	8.91446	7.09206	2.56e-05	0.00015597
ENSG00000205707.11	ETFRF1	MithramycinA_vs_Control	2.24425	8.77626	8.19646	7.74e-06	6.37e-05
ENSG00000121417.14	ZNF211	MithramycinA_vs_Control	2.24205	6.90244	7.54142	1.55e-05	0.000106932
ENSG00000178980.15	SELENOW	MithramycinA_vs_Control	2.24154	12.5907	16.0709	2e-08	1.55e-06
ENSG00000170271.11	FAXDC2	MithramycinA_vs_Control	2.24117	5.95475	4.97085	0.000391798	0.00134983
ENSG00000135617.4	PRADC1	MithramycinA_vs_Control	2.24095	9.74885	7.08828	2.57e-05	0.000156435
ENSG00000132000.14	PODNL1	MithramycinA_vs_Control	2.24055	6.10796	4.13965	0.00136854	0.00373704
ENSG00000049540.18	ELN	MithramycinA_vs_Control	2.23745	3.31087	3.2244	0.0061437	0.0133461
ENSG00000143570.19	SLC39A1	MithramycinA_vs_Control	2.2374	12.0448	13.7377	8.33e-08	3.4e-06
ENSG00000187607.16	ZNF286A	MithramycinA_vs_Control	2.23688	6.59291	4.64078	0.000635086	0.00198426
ENSG00000137440.5	FGFBP1	MithramycinA_vs_Control	2.2356	2.84222	2.67536	0.015951	0.030444
ENSG00000203879.12	GDI1	MithramycinA_vs_Control	2.23501	12.0524	14.9814	3.79e-08	2.27e-06
ENSG00000166963.13	MAP1A	MithramycinA_vs_Control	2.23497	3.74667	4.41915	0.000887059	0.00260668
ENSG00000188766.12	SPRED3	MithramycinA_vs_Control	2.23405	5.72949	6.3354	6.31e-05	0.00031386
ENSG00000188396.4	DYNLT4	MithramycinA_vs_Control	2.23389	6.90761	6.59658	4.59e-05	0.000244962
ENSG00000100253.13	MIOX	MithramycinA_vs_Control	2.23323	2.09362	1.89488	0.0638829	0.101431
ENSG00000285641.1	RP11-422P24.14	MithramycinA_vs_Control	2.23297	5.80965	4.2731	0.0011102	0.00313271
ENSG00000137575.12	SDCBP	MithramycinA_vs_Control	2.23221	12.0277	8.79371	4.26e-06	4.18e-05
ENSG00000100263.14	RHBDD3	MithramycinA_vs_Control	2.23141	10.1912	14.505	5.09e-08	2.72e-06
ENSG00000158711.14	ELK4	MithramycinA_vs_Control	2.23008	7.3172	4.83298	0.000477839	0.00157891
ENSG00000169679.15	BUB1	MithramycinA_vs_Control	2.22977	7.832	10.7557	7.41e-07	1.27e-05
ENSG00000204267.16	TAP2	MithramycinA_vs_Control	2.22636	9.5141	11.1708	5.3e-07	1.02e-05
ENSG00000163734.4	CXCL3	MithramycinA_vs_Control	2.22412	7.30793	4.57571	0.000698907	0.00215323
ENSG00000117410.14	ATP6V0B	MithramycinA_vs_Control	2.22276	13.2543	12.3829	2.12e-07	5.91e-06
ENSG00000122591.13	FAM126A	MithramycinA_vs_Control	2.22168	3.60661	2.93756	0.0100527	0.0204419
ENSG00000197162.10	ZNF785	MithramycinA_vs_Control	2.22095	7.64591	8.1358	8.21e-06	6.65e-05
ENSG00000197594.14	ENPP1	MithramycinA_vs_Control	2.21971	3.76284	3.3005	0.00538439	0.0119527
ENSG00000150873.12	C2orf50	MithramycinA_vs_Control	2.21837	3.11481	3.82617	0.00225036	0.0056862
ENSG00000153234.15	NR4A2	MithramycinA_vs_Control	2.21771	6.48644	7.75002	1.23e-05	9e-05
ENSG00000183137.15	CEP57L1	MithramycinA_vs_Control	2.21543	6.53932	7.13509	2.43e-05	0.000150132
ENSG00000176410.8	DNAJC30	MithramycinA_vs_Control	2.21525	8.7967	6.92186	3.11e-05	0.000180936
ENSG00000105472.13	CLEC11A	MithramycinA_vs_Control	2.21522	6.14094	5.57585	0.000168197	0.000678864
ENSG00000147669.11	POLR2K	MithramycinA_vs_Control	2.21436	11.4187	9.14644	3.03e-06	3.27e-05
ENSG00000140326.13	CDAN1	MithramycinA_vs_Control	2.21401	7.8227	7.92363	1.02e-05	7.86e-05
ENSG00000165434.8	PGM2L1	MithramycinA_vs_Control	2.21248	4.7432	4.22256	0.00119775	0.00333878
ENSG00000149679.11	CABLES2	MithramycinA_vs_Control	2.21203	7.89323	8.47202	5.83e-06	5.2e-05
ENSG00000143479.18	DYRK3	MithramycinA_vs_Control	2.21025	4.87355	4.39932	0.00091148	0.00266624
ENSG00000089847.12	ANKRD24	MithramycinA_vs_Control	2.20992	4.53449	4.00512	0.00168634	0.00444854
ENSG00000278224.7	PRICKLE4	MithramycinA_vs_Control	2.20968	7.56409	5.408	0.000211166	0.00081589
ENSG00000145386.11	CCNA2	MithramycinA_vs_Control	2.20913	8.78063	8.74491	4.45e-06	4.31e-05
ENSG00000101443.18	WFDC2	MithramycinA_vs_Control	2.2068	11.7099	11.1631	5.32e-07	1.02e-05
ENSG00000172273.13	HINFP	MithramycinA_vs_Control	2.20653	10.0925	13.7525	8.22e-08	3.38e-06
ENSG00000170315.14	UBB	MithramycinA_vs_Control	2.20616	15.0537	15.1352	3.45e-08	2.16e-06
ENSG00000115137.12	DNAJC27	MithramycinA_vs_Control	2.20592	4.74609	3.48274	0.00395396	0.00918549
ENSG00000203985.11	LDLRAD1	MithramycinA_vs_Control	2.20427	2.14603	2.38402	0.0266302	0.0473519
ENSG00000129028.9	THAP10	MithramycinA_vs_Control	2.20339	7.48324	8.55096	5.39e-06	4.91e-05
ENSG00000132141.14	CCT6B	MithramycinA_vs_Control	2.20316	5.5649	4.88616	0.000440761	0.00147899
ENSG00000130711.5	PRDM12	MithramycinA_vs_Control	2.20294	1.82181	2.84338	0.011818	0.023573
ENSG00000160326.14	SLC2A6	MithramycinA_vs_Control	2.20292	6.69721	6.18112	7.63e-05	0.000362179
ENSG00000134690.11	CDCA8	MithramycinA_vs_Control	2.20205	9.05378	9.02198	3.41e-06	3.57e-05
ENSG00000159871.15	LYPD5	MithramycinA_vs_Control	2.20187	2.51528	1.63321	0.100771	0.151089
ENSG00000285827.1	RP11-770J1.8	MithramycinA_vs_Control	2.20184	5.02125	3.66748	0.00290929	0.00707957
ENSG00000135211.6	TMEM60	MithramycinA_vs_Control	2.20132	9.57571	7.75895	1.22e-05	8.92e-05
ENSG00000105255.11	FSD1	MithramycinA_vs_Control	2.20098	1.92864	1.79394	0.0760351	0.117881
ENSG00000108797.12	CNTNAP1	MithramycinA_vs_Control	2.20073	2.90026	2.71924	0.0146919	0.0283678
ENSG00000149781.13	FERMT3	MithramycinA_vs_Control	2.20008	5.80554	2.56072	0.0194406	0.0361326
ENSG00000139192.12	TAPBPL	MithramycinA_vs_Control	2.19933	7.15995	5.35737	0.000226118	0.000861574
ENSG00000173041.12	ZNF680	MithramycinA_vs_Control	2.19876	6.779	5.64614	0.000152759	0.000627983
ENSG00000151164.19	RAD9B	MithramycinA_vs_Control	2.19751	2.53955	2.94372	0.00991204	0.0201995
ENSG00000143621.17	ILF2	MithramycinA_vs_Control	2.19743	12.0773	16.6461	1.44e-08	1.33e-06
ENSG00000113971.21	NPHP3	MithramycinA_vs_Control	2.19668	6.66494	4.858	0.000458816	0.00152615
ENSG00000154114.13	TBCEL	MithramycinA_vs_Control	2.19561	7.22963	5.54642	0.000174599	0.000699932
ENSG00000102287.19	GABRE	MithramycinA_vs_Control	2.19526	8.84479	4.33719	0.00100073	0.00287739
ENSG00000182712.16	CMC4	MithramycinA_vs_Control	2.19438	8.01124	5.29399	0.000246701	0.000923977
ENSG00000153933.10	DGKE	MithramycinA_vs_Control	2.19367	7.04766	5.70193	0.000141729	0.000591288
ENSG00000102805.16	CLN5	MithramycinA_vs_Control	2.19208	8.87081	10.4403	9.59e-07	1.52e-05
ENSG00000204642.14	HLA-F	MithramycinA_vs_Control	2.19194	9.14518	7.79426	1.17e-05	8.67e-05
ENSG00000170881.5	RNF139	MithramycinA_vs_Control	2.19105	9.88564	12.1325	2.53e-07	6.63e-06
ENSG00000285085.1	XXbac-BPG300A18.14	MithramycinA_vs_Control	2.18996	3.06579	1.84371	0.0695413	0.109168
ENSG00000137267.7	TUBB2A	MithramycinA_vs_Control	2.18955	10.2879	9.89664	1.53e-06	2.06e-05
ENSG00000143786.8	CNIH3	MithramycinA_vs_Control	2.18906	4.80232	3.36744	0.00478765	0.0108041
ENSG00000080822.17	CLDND1	MithramycinA_vs_Control	2.18902	9.44927	9.36866	2.46e-06	2.83e-05
ENSG00000169607.13	CKAP2L	MithramycinA_vs_Control	2.1871	5.99274	5.35521	0.000226457	0.000862352
ENSG00000173276.14	ZBTB21	MithramycinA_vs_Control	2.18706	6.8867	6.76773	3.72e-05	0.000207513
ENSG00000123353.10	ORMDL2	MithramycinA_vs_Control	2.18657	11.424	11.2659	4.9e-07	9.6e-06
ENSG00000155428.12	TRIM74	MithramycinA_vs_Control	2.1857	3.5533	2.23737	0.0344986	0.0592269
ENSG00000125812.16	GZF1	MithramycinA_vs_Control	2.18538	7.54768	8.90846	3.79e-06	3.84e-05
ENSG00000196428.12	TSC22D2	MithramycinA_vs_Control	2.18516	8.25093	8.83529	4.07e-06	4.06e-05
ENSG00000100099.21	HPS4	MithramycinA_vs_Control	2.18481	8.02682	8.85022	4.01e-06	4e-05
ENSG00000109270.13	LAMTOR3	MithramycinA_vs_Control	2.18441	10.2573	4.70614	0.000572548	0.00182479
ENSG00000121931.16	LRIF1	MithramycinA_vs_Control	2.18342	7.93611	7.48833	1.63e-05	0.000111193
ENSG00000261609.8	GAN	MithramycinA_vs_Control	2.18339	6.07995	6.27804	6.74e-05	0.000329295
ENSG00000235098.9	ANKRD65	MithramycinA_vs_Control	2.18291	3.90775	2.72602	0.0144808	0.0280025
ENSG00000169951.10	ZNF764	MithramycinA_vs_Control	2.18289	7.06045	7.61151	1.43e-05	0.000100627
ENSG00000111897.7	SERINC1	MithramycinA_vs_Control	2.18265	10.0816	5.73694	0.000135122	0.000569007
ENSG00000152926.15	ZNF117	MithramycinA_vs_Control	2.18191	4.83496	3.50583	0.00379203	0.00885507
ENSG00000174371.17	EXO1	MithramycinA_vs_Control	2.18	6.72109	7.09905	2.52e-05	0.000154256
ENSG00000197355.11	UAP1L1	MithramycinA_vs_Control	2.17992	7.86314	7.30511	2e-05	0.000129025
ENSG00000235106.10	BRD3OS	MithramycinA_vs_Control	2.17842	8.10098	7.94665	9.96e-06	7.69e-05
ENSG00000204315.4	FKBPL	MithramycinA_vs_Control	2.17786	7.70733	5.1878	0.00028558	0.00104218
ENSG00000175279.22	CENPS	MithramycinA_vs_Control	2.17545	8.99429	8.70392	4.62e-06	4.41e-05
ENSG00000147400.10	CETN2	MithramycinA_vs_Control	2.17528	10.8917	8.87858	3.9e-06	3.91e-05
ENSG00000137331.12	IER3	MithramycinA_vs_Control	2.17359	11.1818	13.7449	8.24e-08	3.38e-06
ENSG00000104756.16	KCTD9	MithramycinA_vs_Control	2.17329	7.44556	6.99097	2.86e-05	0.000169621
ENSG00000130300.9	PLVAP	MithramycinA_vs_Control	2.17267	2.28153	2.01537	0.0511595	0.0836817
ENSG00000198393.8	ZNF26	MithramycinA_vs_Control	2.1722	6.0948	4.5486	0.000723223	0.00221349
ENSG00000175782.11	SLC35E3	MithramycinA_vs_Control	2.17084	7.08263	8.38926	6.31e-06	5.5e-05
ENSG00000182749.6	PAQR7	MithramycinA_vs_Control	2.17079	8.84649	8.37963	6.37e-06	5.53e-05
ENSG00000154957.14	ZNF18	MithramycinA_vs_Control	2.17054	5.4072	4.95325	0.000398377	0.00136517
ENSG00000243660.11	ZNF487	MithramycinA_vs_Control	2.16874	7.12871	3.72548	0.0026336	0.00650348
ENSG00000180626.10	ZNF594	MithramycinA_vs_Control	2.16853	6.23779	4.06347	0.00152882	0.00409901
ENSG00000135148.12	TRAFD1	MithramycinA_vs_Control	2.16799	8.73943	8.3515	6.55e-06	5.64e-05
ENSG00000135722.9	FBXL8	MithramycinA_vs_Control	2.16781	7.34023	7.3421	1.92e-05	0.000125031
ENSG00000163263.7	C1orf189	MithramycinA_vs_Control	2.1673	2.89916	2.39241	0.0260982	0.0465395
ENSG00000179562.3	GCC1	MithramycinA_vs_Control	2.16728	9.29874	12.103	2.58e-07	6.7e-06
ENSG00000006047.13	YBX2	MithramycinA_vs_Control	2.16645	7.73286	7.89247	1.05e-05	8.01e-05
ENSG00000196584.3	XRCC2	MithramycinA_vs_Control	2.16601	6.41291	4.99411	0.000375432	0.0013041
ENSG00000175906.5	ARL4D	MithramycinA_vs_Control	2.16567	7.45751	4.58644	0.000682693	0.002111
ENSG00000167528.13	ZNF641	MithramycinA_vs_Control	2.16518	7.6646	7.53992	1.54e-05	0.000106362
ENSG00000188994.13	ZNF292	MithramycinA_vs_Control	2.16427	6.40928	2.6325	0.0170334	0.0321955
ENSG00000104497.14	SNX16	MithramycinA_vs_Control	2.16413	6.89386	5.83077	0.000119158	0.000514938
ENSG00000187098.17	MITF	MithramycinA_vs_Control	2.16408	2.971	2.27284	0.0322844	0.0558988
ENSG00000259305.6	ZHX1-C8orf76	MithramycinA_vs_Control	2.16279	6.65123	6.11835	8.22e-05	0.000383621
ENSG00000213654.10	GPSM3	MithramycinA_vs_Control	2.1626	6.29814	4.31241	0.00103531	0.00296229
ENSG00000272899.4	ATP6V1FNB	MithramycinA_vs_Control	2.16249	4.4087	4.50948	0.000766229	0.00231776
ENSG00000031691.7	CENPQ	MithramycinA_vs_Control	2.16211	6.66101	4.07863	0.00149135	0.00401103
ENSG00000119231.11	SENP5	MithramycinA_vs_Control	2.16164	8.16703	6.87295	3.27e-05	0.000188556
ENSG00000196981.4	WDR5B	MithramycinA_vs_Control	2.16073	7.34864	6.76879	3.7e-05	0.000207061
ENSG00000171295.13	ZNF440	MithramycinA_vs_Control	2.15955	6.38567	5.69508	0.000142444	0.000593171
ENSG00000179698.14	WDR97	MithramycinA_vs_Control	2.15774	3.96256	4.04381	0.00157494	0.00419984
ENSG00000137193.14	PIM1	MithramycinA_vs_Control	2.15591	7.18453	5.50239	0.000184446	0.000729991
ENSG00000164442.10	CITED2	MithramycinA_vs_Control	2.15585	8.64043	8.29345	6.94e-06	5.86e-05
ENSG00000204237.5	OXLD1	MithramycinA_vs_Control	2.15435	10.7202	9.78002	1.69e-06	2.18e-05
ENSG00000087494.16	PTHLH	MithramycinA_vs_Control	2.1538	5.55245	4.54123	0.000729577	0.0022304
ENSG00000221988.13	PPT2	MithramycinA_vs_Control	2.15351	7.79982	6.00637	9.48e-05	0.000427898
ENSG00000178821.13	TMEM52	MithramycinA_vs_Control	2.15216	5.91219	2.10106	0.0437888	0.0730246
ENSG00000221886.4	ZBED8	MithramycinA_vs_Control	2.15118	6.35685	6.61344	4.45e-05	0.000239289
ENSG00000004777.18	ARHGAP33	MithramycinA_vs_Control	2.1491	6.51222	4.84098	0.00046755	0.00155099
ENSG00000123154.12	WDR83	MithramycinA_vs_Control	2.14836	7.60168	5.1012	0.000321541	0.00115005
ENSG00000128271.22	ADORA2A	MithramycinA_vs_Control	2.14764	1.68902	1.47615	0.131284	0.189488
ENSG00000165195.16	PIGA	MithramycinA_vs_Control	2.14728	6.03449	5.26156	0.000256609	0.000956118
ENSG00000139636.16	LMBR1L	MithramycinA_vs_Control	2.14528	8.8925	11.7665	3.31e-07	7.79e-06
ENSG00000187266.14	EPOR	MithramycinA_vs_Control	2.14509	6.81196	6.35401	6.11e-05	0.000305595
ENSG00000132563.16	REEP2	MithramycinA_vs_Control	2.14506	3.53317	2.28031	0.0317701	0.0551003
ENSG00000173875.14	ZNF791	MithramycinA_vs_Control	2.14505	6.65108	6.56793	4.7e-05	0.000249544
ENSG00000113845.10	TIMMDC1	MithramycinA_vs_Control	2.14456	11.2705	13.2855	1.12e-07	4.03e-06
ENSG00000087076.9	HSD17B14	MithramycinA_vs_Control	2.14397	3.11991	3.03621	0.00837913	0.0174491
ENSG00000110756.18	HPS5	MithramycinA_vs_Control	2.14294	7.91902	8.51342	5.55e-06	5.01e-05
ENSG00000115163.15	CENPA	MithramycinA_vs_Control	2.14293	8.15441	7.49434	1.61e-05	0.000110299
ENSG00000256525.8	POLG2	MithramycinA_vs_Control	2.14198	7.84819	9.29198	2.63e-06	2.96e-05
ENSG00000167515.10	TRAPPC2L	MithramycinA_vs_Control	2.14131	10.6907	7.12066	2.45e-05	0.000151108
ENSG00000126803.10	HSPA2	MithramycinA_vs_Control	2.14095	4.28116	3.41846	0.00436436	0.00998413
ENSG00000204859.13	ZBTB48	MithramycinA_vs_Control	2.14064	9.15218	8.27778	7.04e-06	5.92e-05
ENSG00000125037.12	EMC3	MithramycinA_vs_Control	2.13936	10.0788	12.5497	1.86e-07	5.53e-06
ENSG00000234444.10	ZNF736	MithramycinA_vs_Control	2.13677	3.87514	3.13731	0.0070322	0.0150266
ENSG00000180304.14	OAZ2	MithramycinA_vs_Control	2.13622	11.9052	12.8506	1.5e-07	4.73e-06
ENSG00000180979.10	LRRC57	MithramycinA_vs_Control	2.13597	8.93779	11.3941	4.41e-07	9.09e-06
ENSG00000143971.9	ETAA1	MithramycinA_vs_Control	2.13575	5.81198	4.78411	0.00050726	0.00165704
ENSG00000140471.17	LINS1	MithramycinA_vs_Control	2.13565	8.32663	10.8161	6.98e-07	1.21e-05
ENSG00000168826.16	ZBTB49	MithramycinA_vs_Control	2.13562	5.62515	6.03882	9.07e-05	0.000413462
ENSG00000138623.10	SEMA7A	MithramycinA_vs_Control	2.1344	5.03516	4.09303	0.00145247	0.00392605
ENSG00000105996.7	HOXA2	MithramycinA_vs_Control	2.13414	7.04995	8.27755	7.04e-06	5.92e-05
ENSG00000185222.10	TCEAL9	MithramycinA_vs_Control	2.13404	8.60461	4.93912	0.000404733	0.00138343
ENSG00000222009.8	BTBD19	MithramycinA_vs_Control	2.13396	7.61281	5.24946	0.00026055	0.000966262
ENSG00000288658.1	RP11-384O8.2	MithramycinA_vs_Control	2.13206	2.69144	3.09537	0.00755292	0.0159677
ENSG00000172409.7	CLP1	MithramycinA_vs_Control	2.13137	8.87447	11.5506	3.9e-07	8.56e-06
ENSG00000196338.14	NLGN3	MithramycinA_vs_Control	2.12991	3.37531	3.25335	0.00576109	0.0126227
ENSG00000164615.6	CAMLG	MithramycinA_vs_Control	2.12933	9.97562	10.262	1.11e-06	1.67e-05
ENSG00000236782.7	ZNF593OS	MithramycinA_vs_Control	2.12916	4.63404	4.55413	0.00071328	0.00218901
ENSG00000039523.20	RIPOR1	MithramycinA_vs_Control	2.12868	9.30673	7.48858	1.62e-05	0.000110622
ENSG00000009724.17	MASP2	MithramycinA_vs_Control	2.12709	3.00046	1.81322	0.0727694	0.113522
ENSG00000118496.5	FBXO30	MithramycinA_vs_Control	2.12691	5.75295	5.88282	0.000110835	0.000485624
ENSG00000204444.11	APOM	MithramycinA_vs_Control	2.12653	6.29831	3.49491	0.00383228	0.00893822
ENSG00000123374.11	CDK2	MithramycinA_vs_Control	2.12591	10.072	12.6596	1.72e-07	5.21e-06
ENSG00000054598.9	FOXC1	MithramycinA_vs_Control	2.12466	6.8407	7.81157	1.14e-05	8.48e-05
ENSG00000100109.17	TFIP11	MithramycinA_vs_Control	2.12422	8.28278	8.24848	7.24e-06	6.05e-05
ENSG00000213297.8	ZNF625-ZNF20	MithramycinA_vs_Control	2.12407	1.91714	1.33735	0.165655	0.231205
ENSG00000168070.12	MAJIN	MithramycinA_vs_Control	2.12343	1.49467	1.62005	0.102082	0.152817
ENSG00000165782.11	PIP4P1	MithramycinA_vs_Control	2.12257	9.55597	9.13874	3.03e-06	3.27e-05
ENSG00000100815.12	TRIP11	MithramycinA_vs_Control	2.1209	6.79284	5.75515	0.000130941	0.000554515
ENSG00000177606.8	JUN	MithramycinA_vs_Control	2.12067	10.1872	12.9176	1.43e-07	4.65e-06
ENSG00000173914.12	RBM4B	MithramycinA_vs_Control	2.1204	9.41903	10.9234	6.39e-07	1.14e-05
ENSG00000135451.13	TROAP	MithramycinA_vs_Control	2.1197	8.56636	3.44073	0.00419178	0.0096532
ENSG00000184203.8	PPP1R2	MithramycinA_vs_Control	2.11919	9.6231	9.16872	2.94e-06	3.2e-05
ENSG00000107282.8	APBA1	MithramycinA_vs_Control	2.11906	4.60908	2.29653	0.0307469	0.0535322
ENSG00000250151.9	ARPC4-TTLL3	MithramycinA_vs_Control	2.11804	6.18165	3.75046	0.00251092	0.0062532
ENSG00000159885.14	ZNF222	MithramycinA_vs_Control	2.11769	6.13693	6.085	8.53e-05	0.000393879
ENSG00000168811.7	IL12A	MithramycinA_vs_Control	2.11751	2.11442	2.79761	0.0126488	0.024968
ENSG00000184661.14	CDCA2	MithramycinA_vs_Control	2.11612	5.84011	6.27995	6.67e-05	0.000327133
ENSG00000175073.8	VCPIP1	MithramycinA_vs_Control	2.11463	6.67773	6.95094	2.97e-05	0.00017485
ENSG00000084463.8	WBP11	MithramycinA_vs_Control	2.11415	9.91677	10.5751	8.49e-07	1.39e-05
ENSG00000018408.15	WWTR1	MithramycinA_vs_Control	2.11389	2.37265	1.50873	0.123626	0.180134
ENSG00000144320.14	LNPK	MithramycinA_vs_Control	2.11356	7.80232	3.92578	0.00188987	0.0048945
ENSG00000136003.16	ISCU	MithramycinA_vs_Control	2.11262	11.522	14.3484	5.55e-08	2.82e-06
ENSG00000101856.10	PGRMC1	MithramycinA_vs_Control	2.11181	11.4343	9.72913	1.76e-06	2.24e-05
ENSG00000150316.12	CWC15	MithramycinA_vs_Control	2.10875	10.1811	9.46658	2.23e-06	2.65e-05
ENSG00000135469.14	COQ10A	MithramycinA_vs_Control	2.10575	8.91007	11.2183	5.04e-07	9.83e-06
ENSG00000020577.14	SAMD4A	MithramycinA_vs_Control	2.10518	7.3504	7.27888	2.04e-05	0.000130873
ENSG00000166860.3	ZBTB39	MithramycinA_vs_Control	2.10346	7.07419	8.00014	9.34e-06	7.31e-05
ENSG00000160050.16	CCDC28B	MithramycinA_vs_Control	2.10269	7.52557	4.01207	0.00164419	0.0043521
ENSG00000263020.6	XXbac-BPG32J3.22	MithramycinA_vs_Control	2.10148	5.90766	5.03875	0.000349377	0.00123213
ENSG00000138092.11	CENPO	MithramycinA_vs_Control	2.1009	7.90704	9.95533	1.44e-06	1.99e-05
ENSG00000149489.9	ROM1	MithramycinA_vs_Control	2.10067	7.54364	7.17561	2.29e-05	0.000143237
ENSG00000181652.19	ATG9B	MithramycinA_vs_Control	2.10059	4.30597	3.26689	0.00560643	0.0123521
ENSG00000273398.6	RP11-474G23.1	MithramycinA_vs_Control	2.09922	3.17326	1.97347	0.0545498	0.0886147
ENSG00000172888.12	ZNF621	MithramycinA_vs_Control	2.09889	6.62722	6.00958	9.38e-05	0.000424103
ENSG00000143248.13	RGS5	MithramycinA_vs_Control	2.09878	3.87966	1.46836	0.132244	0.190628
ENSG00000179397.18	CATSPERE	MithramycinA_vs_Control	2.09709	2.56812	1.37433	0.155157	0.218424
ENSG00000179094.16	PER1	MithramycinA_vs_Control	2.09698	6.96221	5.68141	0.000143972	0.000598425
ENSG00000162702.8	ZNF281	MithramycinA_vs_Control	2.09697	7.459	9.03786	3.32e-06	3.5e-05
ENSG00000146410.12	MTFR2	MithramycinA_vs_Control	2.09666	6.48733	7.05428	2.63e-05	0.000159249
ENSG00000268350.8	FAM156A	MithramycinA_vs_Control	2.09625	5.73002	2.31965	0.0294048	0.0515482
ENSG00000168394.12	TAP1	MithramycinA_vs_Control	2.09617	9.61229	9.24917	2.72e-06	3.03e-05
ENSG00000149050.10	ZNF214	MithramycinA_vs_Control	2.09574	5.53098	4.36995	0.000939379	0.00273303
ENSG00000070404.10	FSTL3	MithramycinA_vs_Control	2.09413	7.14644	3.29265	0.00536142	0.0119219
ENSG00000162971.11	TYW5	MithramycinA_vs_Control	2.09367	6.66699	6.30767	6.43e-05	0.00031844
ENSG00000186998.16	EMID1	MithramycinA_vs_Control	2.09318	3.72223	1.77572	0.0773829	0.119709
ENSG00000285130.2	RP11-16N10.2	MithramycinA_vs_Control	2.09275	4.15269	2.38129	0.0263312	0.0468976
ENSG00000224389.9	C4B	MithramycinA_vs_Control	2.09186	2.44047	2.23777	0.0340086	0.0584714
ENSG00000153790.12	C7orf31	MithramycinA_vs_Control	2.0896	5.48691	4.1629	0.00129365	0.00356315
ENSG00000271810.5	RP11-426L16.10	MithramycinA_vs_Control	2.0876	1.66707	1.4948	0.126197	0.183184
ENSG00000258388.7	PPT2-EGFL8	MithramycinA_vs_Control	2.08671	5.69213	3.28402	0.00543472	0.0120506
ENSG00000163132.8	MSX1	MithramycinA_vs_Control	2.08575	2.85127	3.15796	0.0067377	0.014471
ENSG00000168917.9	SLC35G2	MithramycinA_vs_Control	2.08391	6.7649	7.05124	2.64e-05	0.000159433
ENSG00000205189.12	ZBTB10	MithramycinA_vs_Control	2.08262	6.28119	4.74714	0.000531987	0.00172114
ENSG00000128578.10	STRIP2	MithramycinA_vs_Control	2.08242	4.67074	3.92821	0.00187454	0.00486227
ENSG00000159433.12	STARD9	MithramycinA_vs_Control	2.0823	2.16584	1.94123	0.0576279	0.0928528
ENSG00000114383.10	TUSC2	MithramycinA_vs_Control	2.08031	10.6416	10.2996	1.07e-06	1.63e-05
ENSG00000111790.14	FGFR1OP2	MithramycinA_vs_Control	2.08013	8.59363	6.39474	5.76e-05	0.000291986
ENSG00000165424.7	ZCCHC24	MithramycinA_vs_Control	2.07946	2.8545	2.43893	0.0237149	0.0429236
ENSG00000174521.7	TTC9B	MithramycinA_vs_Control	2.07933	3.82954	3.08245	0.00766407	0.0161596
ENSG00000228672.4	PROB1	MithramycinA_vs_Control	2.07877	6.33173	7.29445	2e-05	0.000129025
ENSG00000004961.15	HCCS	MithramycinA_vs_Control	2.07863	8.53753	9.33978	2.5e-06	2.86e-05
ENSG00000101353.15	MROH8	MithramycinA_vs_Control	2.0766	4.43751	2.68759	0.0152565	0.0293008
ENSG00000262165.2	C17orf114	MithramycinA_vs_Control	2.07656	4.2627	1.50753	0.123286	0.179712
ENSG00000179846.10	NKPD1	MithramycinA_vs_Control	2.07469	4.3395	3.29047	0.00536627	0.0119282
ENSG00000137414.6	FAM8A1	MithramycinA_vs_Control	2.07439	8.06603	7.86714	1.07e-05	8.09e-05
ENSG00000140993.11	TIGD7	MithramycinA_vs_Control	2.07376	2.61021	2.38413	0.0261232	0.046564
ENSG00000139910.20	NOVA1	MithramycinA_vs_Control	2.07368	3.97879	2.27131	0.0319452	0.0553756
ENSG00000196391.11	ZNF774	MithramycinA_vs_Control	2.07357	6.87988	5.94976	0.000100972	0.000451261
ENSG00000129195.16	PIMREG	MithramycinA_vs_Control	2.0735	8.24051	6.8	3.53e-05	0.000200315
ENSG00000196196.3	HRCT1	MithramycinA_vs_Control	2.07269	7.66932	5.24201	0.000261288	0.000968468
ENSG00000176396.11	EID2	MithramycinA_vs_Control	2.07182	8.3996	9.55046	2.06e-06	2.5e-05
ENSG00000121236.21	TRIM6	MithramycinA_vs_Control	2.07169	4.78201	4.51413	0.000751974	0.00228233
ENSG00000109705.8	NKX3-2	MithramycinA_vs_Control	2.06981	2.85575	2.48482	0.0218248	0.0399311
ENSG00000075399.14	VPS9D1	MithramycinA_vs_Control	2.06934	7.54355	7.08036	2.55e-05	0.000155467
ENSG00000187624.9	C17orf97	MithramycinA_vs_Control	2.06873	5.00663	3.99071	0.00169322	0.0044658
ENSG00000167702.13	KIFC2	MithramycinA_vs_Control	2.06691	8.23398	5.48668	0.000186397	0.000735884
ENSG00000161800.13	RACGAP1	MithramycinA_vs_Control	2.06557	9.46356	9.05123	3.27e-06	3.46e-05
ENSG00000171298.13	GAA	MithramycinA_vs_Control	2.06557	8.60789	6.71728	3.89e-05	0.000214887
ENSG00000214655.11	ZSWIM8	MithramycinA_vs_Control	2.06498	9.43264	6.99339	2.81e-05	0.000167519
ENSG00000197780.10	TAF13	MithramycinA_vs_Control	2.06424	9.75476	6.60805	4.44e-05	0.000238636
ENSG00000128590.5	DNAJB9	MithramycinA_vs_Control	2.06388	9.22144	7.7185	1.25e-05	9.09e-05
ENSG00000072849.11	DERL2	MithramycinA_vs_Control	2.0632	9.91284	7.92297	1.01e-05	7.77e-05
ENSG00000025423.11	HSD17B6	MithramycinA_vs_Control	2.06231	2.98857	1.73016	0.083484	0.128002
ENSG00000119138.5	KLF9	MithramycinA_vs_Control	2.06194	5.99349	5.51229	0.000179919	0.000716701
ENSG00000197114.12	ZGPAT	MithramycinA_vs_Control	2.06176	8.80756	11.4331	4.24e-07	8.84e-06
ENSG00000277161.2	PIGW	MithramycinA_vs_Control	2.06031	9.49343	6.42261	5.56e-05	0.000284194
ENSG00000180549.8	FUT7	MithramycinA_vs_Control	2.0592	3.7226	2.76208	0.0133464	0.0261233
ENSG00000249115.9	HAUS5	MithramycinA_vs_Control	2.05831	7.81987	9.1499	2.97e-06	3.23e-05
ENSG00000137337.15	MDC1	MithramycinA_vs_Control	2.05784	8.46913	5.62868	0.000153738	0.000630854
ENSG00000213347.10	MXD3	MithramycinA_vs_Control	2.05652	8.19057	7.1943	2.23e-05	0.000140196
ENSG00000168256.18	NKIRAS2	MithramycinA_vs_Control	2.05586	10.346	10.906	6.44e-07	1.15e-05
ENSG00000138207.14	RBP4	MithramycinA_vs_Control	2.05476	9.2022	5.49789	0.000183308	0.000727193
ENSG00000149792.9	MRPL49	MithramycinA_vs_Control	2.05379	12.0575	11.5553	3.86e-07	8.5e-06
ENSG00000170786.13	SDR16C5	MithramycinA_vs_Control	2.05317	7.03658	5.37322	0.000217316	0.000835325
ENSG00000037749.13	MFAP3	MithramycinA_vs_Control	2.05237	8.24411	8.44425	5.89e-06	5.25e-05
ENSG00000119878.6	CRIPT	MithramycinA_vs_Control	2.0516	8.16887	8.19604	7.58e-06	6.27e-05
ENSG00000180616.9	SSTR2	MithramycinA_vs_Control	2.05156	2.32383	2.61525	0.01727	0.0325833
ENSG00000185271.9	KLHL33	MithramycinA_vs_Control	2.05086	2.27473	2.19706	0.0363472	0.0619708
ENSG00000214021.16	TTLL3	MithramycinA_vs_Control	2.04982	7.18981	6.55948	4.7e-05	0.000249544
ENSG00000160888.7	IER2	MithramycinA_vs_Control	2.04909	10.7886	12.9683	1.37e-07	4.53e-06
ENSG00000136999.5	CCN3	MithramycinA_vs_Control	2.04793	3.44	2.25671	0.0326601	0.0564697
ENSG00000107175.12	CREB3	MithramycinA_vs_Control	2.0471	10.6543	7.38325	1.8e-05	0.000119506
ENSG00000183401.12	CCDC159	MithramycinA_vs_Control	2.0468	8.06453	6.58638	4.54e-05	0.000243295
ENSG00000213638.6	ADAT3	MithramycinA_vs_Control	2.04597	4.62436	3.0984	0.00741972	0.0157404
ENSG00000243207.6	PPAN-P2RY11	MithramycinA_vs_Control	2.0452	5.96847	5.77539	0.000126336	0.000539417
ENSG00000189241.8	TSPYL1	MithramycinA_vs_Control	2.04504	9.28887	10.4324	9.5e-07	1.51e-05
ENSG00000273604.2	EPOP	MithramycinA_vs_Control	2.04457	8.47915	6.59472	4.5e-05	0.000241563
ENSG00000116497.18	S100PBP	MithramycinA_vs_Control	2.04339	8.20023	8.54947	5.3e-06	4.86e-05
ENSG00000085644.14	ZNF213	MithramycinA_vs_Control	2.04335	7.60827	6.22167	7.12e-05	0.000342538
ENSG00000182173.14	TSEN54	MithramycinA_vs_Control	2.04201	9.62582	9.32376	2.52e-06	2.88e-05
ENSG00000123388.4	HOXC11	MithramycinA_vs_Control	2.03908	3.39853	3.30349	0.00522192	0.0116496
ENSG00000023287.13	RB1CC1	MithramycinA_vs_Control	2.03868	7.55417	4.34545	0.000968011	0.00279823
ENSG00000137806.10	NDUFAF1	MithramycinA_vs_Control	2.03712	8.39391	10.4227	9.57e-07	1.52e-05
ENSG00000073464.13	CLCN4	MithramycinA_vs_Control	2.03586	5.04145	4.01128	0.00163131	0.00432711
ENSG00000131652.14	THOC6	MithramycinA_vs_Control	2.03534	8.86622	6.50471	5.01e-05	0.000262331
ENSG00000197933.13	ZNF823	MithramycinA_vs_Control	2.03498	6.31062	5.73119	0.000133762	0.000564688
ENSG00000270757.1	HSPE1-MOB4	MithramycinA_vs_Control	2.03496	4.22168	2.82516	0.0119047	0.023718
ENSG00000247315.4	ZCCHC3	MithramycinA_vs_Control	2.03431	9.18231	11.1312	5.36e-07	1.02e-05
ENSG00000061656.11	SPAG4	MithramycinA_vs_Control	2.03415	9.71265	6.74246	3.76e-05	0.000209854
ENSG00000167981.7	ZNF597	MithramycinA_vs_Control	2.03377	5.31254	5.68072	0.000143006	0.000594962
ENSG00000140987.20	ZSCAN32	MithramycinA_vs_Control	2.03359	8.12152	9.06523	3.21e-06	3.42e-05
ENSG00000108592.17	FTSJ3	MithramycinA_vs_Control	2.03163	9.56786	9.2793	2.63e-06	2.96e-05
ENSG00000263513.6	FAM72C	MithramycinA_vs_Control	2.0307	2.45085	1.9048	0.0610131	0.0975285
ENSG00000270170.2	NCBP2AS2	MithramycinA_vs_Control	2.03064	10.8011	12.2488	2.29e-07	6.21e-06
ENSG00000133466.14	C1QTNF6	MithramycinA_vs_Control	2.03025	7.61635	7.20725	2.19e-05	0.000138195
ENSG00000111863.13	ADTRP	MithramycinA_vs_Control	2.02874	3.86505	2.25257	0.0328049	0.0566619
ENSG00000111711.10	GOLT1B	MithramycinA_vs_Control	2.02806	9.68967	6.80867	3.48e-05	0.000198243
ENSG00000100583.4	SAMD15	MithramycinA_vs_Control	2.02688	3.82097	2.74342	0.0137235	0.0267798
ENSG00000174943.11	KCTD13	MithramycinA_vs_Control	2.0267	8.41896	7.71153	1.26e-05	9.1e-05
ENSG00000013392.8	RWDD2A	MithramycinA_vs_Control	2.02603	6.32851	7.36275	1.84e-05	0.000121439
ENSG00000142444.7	TIMM29	MithramycinA_vs_Control	2.02505	8.67501	7.03381	2.67e-05	0.000160881
ENSG00000185947.15	ZNF267	MithramycinA_vs_Control	2.02448	6.08819	3.33625	0.00492971	0.011082
ENSG00000163930.10	BAP1	MithramycinA_vs_Control	2.02415	9.44438	8.92333	3.67e-06	3.76e-05
ENSG00000221916.4	C19orf73	MithramycinA_vs_Control	2.02405	6.49599	3.93064	0.00185228	0.0048203
ENSG00000100003.18	SEC14L2	MithramycinA_vs_Control	2.02385	7.526	6.33307	6.18e-05	0.000308071
ENSG00000092978.11	GPATCH2	MithramycinA_vs_Control	2.02331	6.65336	4.91707	0.00041201	0.00140368
ENSG00000139618.17	BRCA2	MithramycinA_vs_Control	2.02291	5.17542	3.47402	0.00391015	0.00909156
ENSG00000286053.2	ASDURF	MithramycinA_vs_Control	2.02246	3.83063	0.804295	0.381587	0.472361
ENSG00000112592.14	TBP	MithramycinA_vs_Control	2.02052	8.40689	8.40221	6.13e-06	5.39e-05
ENSG00000089818.18	NECAP1	MithramycinA_vs_Control	2.0198	8.94424	9.46737	2.21e-06	2.64e-05
ENSG00000166454.10	ATMIN	MithramycinA_vs_Control	2.01954	9.10315	8.27922	6.94e-06	5.86e-05
ENSG00000101439.9	CST3	MithramycinA_vs_Control	2.01653	14.4489	11.3911	4.36e-07	9.01e-06
ENSG00000166126.11	AMN	MithramycinA_vs_Control	2.01644	5.67152	5.16704	0.000288199	0.00104975
ENSG00000174032.17	SLC25A30	MithramycinA_vs_Control	2.0155	6.14212	5.90144	0.000106751	0.000471774
ENSG00000006194.10	ZNF263	MithramycinA_vs_Control	2.01517	9.79195	11.3269	4.59e-07	9.19e-06
ENSG00000134198.10	TSPAN2	MithramycinA_vs_Control	2.01358	1.74864	1.82549	0.0700502	0.109827
ENSG00000126088.14	UROD	MithramycinA_vs_Control	2.01235	11.0614	9.10662	3.08e-06	3.31e-05
ENSG00000183196.10	CHST6	MithramycinA_vs_Control	2.01144	2.14625	2.66209	0.0158	0.0301899
ENSG00000146232.17	NFKBIE	MithramycinA_vs_Control	2.00975	7.97228	6.14631	7.79e-05	0.000368199
ENSG00000274322.1	RP11-314N13.10	MithramycinA_vs_Control	2.00668	3.41174	1.34547	0.161077	0.225539
ENSG00000083844.10	ZNF264	MithramycinA_vs_Control	2.00564	7.02013	3.89769	0.0019478	0.00502717
ENSG00000156384.15	SFR1	MithramycinA_vs_Control	2.00464	7.45543	6.30208	6.41e-05	0.000317558
ENSG00000068971.14	PPP2R5B	MithramycinA_vs_Control	2.00446	8.8042	9.45016	2.24e-06	2.66e-05
ENSG00000155545.20	MIER3	MithramycinA_vs_Control	2.00375	7.56621	5.22324	0.000265929	0.000982431
ENSG00000164850.15	GPER1	MithramycinA_vs_Control	2.00345	5.48931	5.06669	0.000331614	0.00117923
ENSG00000001167.15	NFYA	MithramycinA_vs_Control	2.00316	8.5663	8.16953	7.75e-06	6.38e-05
ENSG00000170584.11	NUDCD2	MithramycinA_vs_Control	2.00313	8.05773	4.59894	0.000656056	0.00203985
ENSG00000285815.1	GET1-SH3BGR	MithramycinA_vs_Control	2.00305	2.77371	1.36521	0.155716	0.219078
ENSG00000173253.16	DMRT2	MithramycinA_vs_Control	2.0028	2.86096	3.23033	0.00588138	0.0128363
ENSG00000204256.14	BRD2	MithramycinA_vs_Control	2.00011	11.7194	9.23224	2.74e-06	3.04e-05
ENSG00000119723.17	COQ6	MithramycinA_vs_Control	2.00005	8.88309	7.51338	1.55e-05	0.000107224
ENSG00000270882.2	H4C14	MithramycinA_vs_Control	1.9999	11.2163	6.96153	2.9e-05	0.000171701
ENSG00000159346.13	ADIPOR1	MithramycinA_vs_Control	1.99971	11.5957	13.6244	8.76e-08	3.55e-06
ENSG00000130208.10	APOC1	MithramycinA_vs_Control	1.99889	8.30837	3.55047	0.00343087	0.00812008
ENSG00000171766.17	GATM	MithramycinA_vs_Control	1.99865	4.59141	3.35389	0.00476685	0.0107661
ENSG00000186810.8	CXCR3	MithramycinA_vs_Control	1.99836	2.89208	1.98522	0.0526158	0.0858303
ENSG00000162746.14	FCRLB	MithramycinA_vs_Control	1.99785	4.5187	3.60981	0.00310948	0.00747606
ENSG00000171574.18	ZNF584	MithramycinA_vs_Control	1.99626	7.75396	7.42951	1.7e-05	0.00011474
ENSG00000182224.12	CYB5D1	MithramycinA_vs_Control	1.99619	7.54741	7.25499	2.07e-05	0.000132355
ENSG00000155744.10	FAM126B	MithramycinA_vs_Control	1.99586	6.55997	4.43368	0.000841019	0.00249915
ENSG00000139163.16	ETNK1	MithramycinA_vs_Control	1.99566	9.37496	5.80244	0.000121194	0.000521922
ENSG00000205838.14	TTC23L	MithramycinA_vs_Control	1.9954	2.84418	1.36669	0.155171	0.218424
ENSG00000105227.16	PRX	MithramycinA_vs_Control	1.99526	6.51658	5.77094	0.000126312	0.000539417
ENSG00000056558.11	TRAF1	MithramycinA_vs_Control	1.99434	5.68309	4.35466	0.000948765	0.00275796
ENSG00000185022.12	MAFF	MithramycinA_vs_Control	1.99321	9.71661	9.56848	2.01e-06	2.45e-05
ENSG00000143368.10	SF3B4	MithramycinA_vs_Control	1.9925	11.2196	8.15043	7.89e-06	6.46e-05
ENSG00000106399.11	RPA3	MithramycinA_vs_Control	1.99224	10.0802	8.869	3.86e-06	3.88e-05
ENSG00000087460.29	GNAS	MithramycinA_vs_Control	1.9916	14.5075	9.92631	1.46e-06	2.01e-05
ENSG00000125995.16	ROMO1	MithramycinA_vs_Control	1.99126	14.4827	6.01913	9.14e-05	0.000416154
ENSG00000070495.15	JMJD6	MithramycinA_vs_Control	1.9897	9.04717	8.6962	4.56e-06	4.39e-05
ENSG00000168282.6	MGAT2	MithramycinA_vs_Control	1.98729	8.80587	11.1214	5.38e-07	1.02e-05
ENSG00000139344.8	AMDHD1	MithramycinA_vs_Control	1.98705	4.37533	1.91243	0.0597897	0.0958113
ENSG00000010539.12	ZNF200	MithramycinA_vs_Control	1.98691	7.58241	7.67138	1.31e-05	9.41e-05
ENSG00000188290.11	HES4	MithramycinA_vs_Control	1.98651	9.39152	8.83525	3.98e-06	3.98e-05
ENSG00000168556.7	ING2	MithramycinA_vs_Control	1.98566	6.43466	5.27808	0.000245798	0.000921107
ENSG00000111644.8	ACRBP	MithramycinA_vs_Control	1.98486	4.5405	2.40978	0.0246134	0.0443297
ENSG00000158286.13	RNF207	MithramycinA_vs_Control	1.98398	7.09493	2.67099	0.0154868	0.0296882
ENSG00000144355.15	DLX1	MithramycinA_vs_Control	1.98364	2.49118	2.2092	0.0351954	0.0602354
ENSG00000137941.17	TTLL7	MithramycinA_vs_Control	1.98349	3.56964	1.95927	0.054977	0.089169
ENSG00000133789.15	SWAP70	MithramycinA_vs_Control	1.98287	7.53769	8.8433	3.95e-06	3.96e-05
ENSG00000164896.20	FASTK	MithramycinA_vs_Control	1.98241	11.5211	13.337	1.06e-07	3.93e-06
ENSG00000106799.13	TGFBR1	MithramycinA_vs_Control	1.98231	6.77003	5.24145	0.000258553	0.00096137
ENSG00000198553.9	KCNRG	MithramycinA_vs_Control	1.98231	2.74514	1.46162	0.131729	0.190007
ENSG00000069509.6	FUNDC1	MithramycinA_vs_Control	1.98216	9.47523	9.8716	1.53e-06	2.06e-05
ENSG00000111247.15	RAD51AP1	MithramycinA_vs_Control	1.98109	7.60863	5.849	0.000113824	0.000495566
ENSG00000198612.11	COPS8	MithramycinA_vs_Control	1.98076	10.0806	9.03693	3.28e-06	3.47e-05
ENSG00000139880.20	CDH24	MithramycinA_vs_Control	1.98051	7.26771	7.15063	2.33e-05	0.000144848
ENSG00000176444.19	CLK2	MithramycinA_vs_Control	1.97977	8.97408	7.73627	1.22e-05	8.92e-05
ENSG00000214140.11	PRCD	MithramycinA_vs_Control	1.97969	2.71967	1.27271	0.181379	0.250121
ENSG00000133065.11	SLC41A1	MithramycinA_vs_Control	1.97967	8.56369	8.90817	3.71e-06	3.77e-05
ENSG00000143367.16	TUFT1	MithramycinA_vs_Control	1.9796	9.3615	10.3202	1.04e-06	1.59e-05
ENSG00000134057.15	CCNB1	MithramycinA_vs_Control	1.97948	10.7108	10.0649	1.29e-06	1.85e-05
ENSG00000135336.16	ORC3	MithramycinA_vs_Control	1.97821	8.97773	10.1369	1.21e-06	1.77e-05
ENSG00000132635.17	PCED1A	MithramycinA_vs_Control	1.97789	9.50769	11.6668	3.51e-07	8.07e-06
ENSG00000187123.15	LYPD6	MithramycinA_vs_Control	1.97687	3.68473	2.91768	0.0100387	0.0204226
ENSG00000094880.11	CDC23	MithramycinA_vs_Control	1.97678	8.2951	9.20538	2.8e-06	3.09e-05
ENSG00000168386.19	FILIP1L	MithramycinA_vs_Control	1.97546	6.19264	5.25145	0.000254756	0.00095
ENSG00000161036.13	LRWD1	MithramycinA_vs_Control	1.97541	9.32645	8.07345	8.53e-06	6.83e-05
ENSG00000125730.17	C3	MithramycinA_vs_Control	1.97517	4.3156	1.5351	0.115924	0.17038
ENSG00000179292.5	TMEM151A	MithramycinA_vs_Control	1.97432	5.06382	4.56666	0.00068594	0.00211861
ENSG00000159388.6	BTG2	MithramycinA_vs_Control	1.97384	8.54421	8.25863	7.05e-06	5.92e-05
ENSG00000198673.11	TAFA2	MithramycinA_vs_Control	1.97355	3.27138	1.51166	0.120694	0.176468
ENSG00000177917.11	ARL6IP6	MithramycinA_vs_Control	1.97308	8.19157	6.13677	7.85e-05	0.000370172
ENSG00000074181.9	NOTCH3	MithramycinA_vs_Control	1.9723	3.43534	2.18983	0.036368	0.0619941
ENSG00000185669.6	SNAI3	MithramycinA_vs_Control	1.97151	5.2828	4.11671	0.0013687	0.00373704
ENSG00000149930.18	TAOK2	MithramycinA_vs_Control	1.97133	9.42684	10.5164	8.79e-07	1.43e-05
ENSG00000280670.3	CCDC163	MithramycinA_vs_Control	1.96857	4.74174	4.66457	0.000592226	0.00187466
ENSG00000279170.3	TSTD3	MithramycinA_vs_Control	1.96837	5.50291	3.81857	0.00220124	0.00558089
ENSG00000129757.15	CDKN1C	MithramycinA_vs_Control	1.9681	7.1979	4.5143	0.000741549	0.00225779
ENSG00000131043.13	AAR2	MithramycinA_vs_Control	1.96737	9.92602	7.81391	1.12e-05	8.37e-05
ENSG00000078246.17	TULP3	MithramycinA_vs_Control	1.96734	7.67374	7.70105	1.26e-05	9.13e-05
ENSG00000156735.11	BAG4	MithramycinA_vs_Control	1.96683	6.08141	6.2132	7.13e-05	0.000342893
ENSG00000179859.10	RNF227	MithramycinA_vs_Control	1.96664	6.33193	6.04546	8.81e-05	0.000404269
ENSG00000105732.13	ZNF574	MithramycinA_vs_Control	1.96649	8.83642	6.7465	3.72e-05	0.000207513
ENSG00000187595.16	ZNF385C	MithramycinA_vs_Control	1.96543	5.28894	4.45275	0.000813666	0.00243396
ENSG00000267796.8	LIN37	MithramycinA_vs_Control	1.96518	9.45089	7.52245	1.53e-05	0.000106129
ENSG00000204334.7	ERICH2	MithramycinA_vs_Control	1.9644	6.57579	4.40868	0.000869983	0.00256881
ENSG00000168944.17	CEP120	MithramycinA_vs_Control	1.96431	6.53778	4.78241	0.000497436	0.00163008
ENSG00000108839.12	ALOX12	MithramycinA_vs_Control	1.96377	2.47832	2.61473	0.0170497	0.0322173
ENSG00000095794.19	CREM	MithramycinA_vs_Control	1.96319	8.63894	6.96645	2.87e-05	0.000170232
ENSG00000187866.10	PABIR1	MithramycinA_vs_Control	1.96236	7.10147	8.09434	8.33e-06	6.72e-05
ENSG00000100526.20	CDKN3	MithramycinA_vs_Control	1.9621	8.49224	6.00052	9.33e-05	0.00042286
ENSG00000204624.8	DISP3	MithramycinA_vs_Control	1.96139	3.35079	1.67571	0.0905131	0.13742
ENSG00000170468.8	RIOX1	MithramycinA_vs_Control	1.96089	7.4406	6.15834	7.63e-05	0.000362179
ENSG00000163602.11	RYBP	MithramycinA_vs_Control	1.9608	8.00575	8.69904	4.53e-06	4.37e-05
ENSG00000132406.12	TMEM128	MithramycinA_vs_Control	1.95867	9.36842	9.49464	2.14e-06	2.58e-05
ENSG00000137801.11	THBS1	MithramycinA_vs_Control	1.95833	7.90141	7.16028	2.3e-05	0.000143237
ENSG00000131791.8	PRKAB2	MithramycinA_vs_Control	1.95794	7.84585	5.76709	0.00012638	0.000539435
ENSG00000122592.8	HOXA7	MithramycinA_vs_Control	1.95731	8.1269	4.41123	0.000865772	0.0025603
ENSG00000162194.12	LBHD1	MithramycinA_vs_Control	1.95664	8.07252	7.47098	1.62e-05	0.000110622
ENSG00000110074.11	FOXRED1	MithramycinA_vs_Control	1.9566	8.59548	6.18796	7.35e-05	0.000351488
ENSG00000171453.20	POLR1C	MithramycinA_vs_Control	1.95659	10.4119	6.0651	8.59e-05	0.000395935
ENSG00000188958.9	UTS2B	MithramycinA_vs_Control	1.95624	4.32674	3.13119	0.00691858	0.0148129
ENSG00000198315.11	ZKSCAN8	MithramycinA_vs_Control	1.95559	6.93194	5.35212	0.000221026	0.000845969
ENSG00000111785.21	RIC8B	MithramycinA_vs_Control	1.95461	7.02542	6.41531	5.54e-05	0.00028373
ENSG00000165699.15	TSC1	MithramycinA_vs_Control	1.9546	7.93642	7.15052	2.32e-05	0.000144575
ENSG00000173545.5	ZNF622	MithramycinA_vs_Control	1.95341	9.99725	8.78693	4.16e-06	4.14e-05
ENSG00000132881.12	CPLANE2	MithramycinA_vs_Control	1.95288	8.31266	7.35598	1.84e-05	0.000121439
ENSG00000167785.9	ZNF558	MithramycinA_vs_Control	1.95283	7.24559	5.88626	0.000108059	0.00047658
ENSG00000140264.21	SERF2	MithramycinA_vs_Control	1.9523	14.996	15.85	2.21e-08	1.62e-06
ENSG00000039319.17	ZFYVE16	MithramycinA_vs_Control	1.95178	7.17238	3.41433	0.00427597	0.00981188
ENSG00000132950.19	ZMYM5	MithramycinA_vs_Control	1.95151	7.34684	6.53537	4.78e-05	0.000252727
ENSG00000118518.17	RNF146	MithramycinA_vs_Control	1.95138	8.41221	9.88873	1.5e-06	2.03e-05
ENSG00000102901.13	CENPT	MithramycinA_vs_Control	1.94944	8.8276	7.90068	1.02e-05	7.84e-05
ENSG00000103199.14	ZNF500	MithramycinA_vs_Control	1.94866	7.51063	7.93207	9.86e-06	7.64e-05
ENSG00000196620.10	UGT2B15	MithramycinA_vs_Control	1.94829	4.75487	3.50959	0.00364483	0.00855727
ENSG00000244462.8	RBM12	MithramycinA_vs_Control	1.94805	10.1713	9.83134	1.58e-06	2.1e-05
ENSG00000159164.10	SV2A	MithramycinA_vs_Control	1.94788	2.98647	2.90164	0.010276	0.0208583
ENSG00000174276.7	ZNHIT2	MithramycinA_vs_Control	1.94629	10.0126	7.32625	1.9e-05	0.000124323
ENSG00000182612.10	TSPAN10	MithramycinA_vs_Control	1.94557	4.16544	2.28638	0.0304758	0.0531101
ENSG00000213316.10	LTC4S	MithramycinA_vs_Control	1.94536	6.24565	3.02704	0.00826352	0.0172563
ENSG00000155542.12	SETD9	MithramycinA_vs_Control	1.94289	7.30806	4.91812	0.000407145	0.00138959
ENSG00000019582.16	CD74	MithramycinA_vs_Control	1.94191	7.23964	4.48231	0.000775548	0.00234018
ENSG00000085999.13	RAD54L	MithramycinA_vs_Control	1.94017	6.97481	7.28048	2e-05	0.000129025
ENSG00000130714.19	POMT1	MithramycinA_vs_Control	1.93812	8.03047	5.10872	0.000309829	0.00111618
ENSG00000274274.1	GAGE13	MithramycinA_vs_Control	1.93799	3.37691	1.39263	0.147319	0.208722
ENSG00000176018.13	LYSMD3	MithramycinA_vs_Control	1.93732	7.38149	4.15404	0.00128473	0.00354221
ENSG00000114378.17	HYAL1	MithramycinA_vs_Control	1.93724	6.22541	4.43474	0.000833061	0.00247805
ENSG00000135253.15	KCP	MithramycinA_vs_Control	1.93709	5.96198	5.38781	0.000209951	0.00081234
ENSG00000257524.6	RP11-203J24.9	MithramycinA_vs_Control	1.93698	5.15222	1.11204	0.235008	0.31251
ENSG00000120896.14	SORBS3	MithramycinA_vs_Control	1.93669	7.83311	5.02569	0.000348582	0.00122984
ENSG00000115998.8	C2orf42	MithramycinA_vs_Control	1.93657	7.86817	5.48519	0.000183796	0.000728272
ENSG00000235750.10	KIAA0040	MithramycinA_vs_Control	1.93559	7.24059	6.06843	8.53e-05	0.000393879
ENSG00000077152.11	UBE2T	MithramycinA_vs_Control	1.93465	10.1044	11.3075	4.62e-07	9.24e-06
ENSG00000128989.11	ARPP19	MithramycinA_vs_Control	1.93329	10.7435	7.42806	1.7e-05	0.000114229
ENSG00000158691.15	ZSCAN12	MithramycinA_vs_Control	1.93266	6.08039	5.55993	0.000166039	0.000671523
ENSG00000184602.6	SNN	MithramycinA_vs_Control	1.93219	8.66188	10.2031	1.14e-06	1.71e-05
ENSG00000167081.18	PBX3	MithramycinA_vs_Control	1.9321	7.52759	7.12747	2.38e-05	0.000147228
ENSG00000065615.14	CYB5R4	MithramycinA_vs_Control	1.93187	6.97156	5.7629	0.000126677	0.000539848
ENSG00000184076.13	UQCR10	MithramycinA_vs_Control	1.93154	12.434	6.98589	2.8e-05	0.000166718
ENSG00000197406.7	DIO3	MithramycinA_vs_Control	1.93057	2.95108	2.40048	0.0248046	0.0446027
ENSG00000165171.11	METTL27	MithramycinA_vs_Control	1.93024	8.743	4.47652	0.000781153	0.00235393
ENSG00000148346.12	LCN2	MithramycinA_vs_Control	1.92992	14.7742	11.6227	3.62e-07	8.18e-06
ENSG00000089685.15	BIRC5	MithramycinA_vs_Control	1.92918	9.4031	6.18364	7.36e-05	0.000351762
ENSG00000142731.11	PLK4	MithramycinA_vs_Control	1.92905	6.84035	4.02743	0.00156652	0.00418318
ENSG00000106080.11	FKBP14	MithramycinA_vs_Control	1.92881	6.69628	4.9382	0.000394798	0.00135595
ENSG00000085063.17	CD59	MithramycinA_vs_Control	1.92829	13.0357	13.3174	1.07e-07	3.95e-06
ENSG00000177150.13	FAM210A	MithramycinA_vs_Control	1.92604	8.2468	5.93662	0.000100899	0.000451165
ENSG00000040633.13	PHF23	MithramycinA_vs_Control	1.92559	9.61249	7.96736	9.48e-06	7.39e-05
ENSG00000114956.20	DGUOK	MithramycinA_vs_Control	1.92483	11.235	12.1442	2.44e-07	6.48e-06
ENSG00000108551.5	RASD1	MithramycinA_vs_Control	1.92449	6.08217	3.9965	0.0016443	0.0043521
ENSG00000179431.7	FJX1	MithramycinA_vs_Control	1.92316	6.24892	4.53663	0.000712717	0.00218778
ENSG00000283228.1	CTD-2021K4.1	MithramycinA_vs_Control	1.923	6.97782	2.55039	0.0189805	0.0354288
ENSG00000188542.10	DUSP28	MithramycinA_vs_Control	1.9223	7.80455	6.22633	6.97e-05	0.000337262
ENSG00000152465.18	NMT2	MithramycinA_vs_Control	1.92144	7.03142	6.21033	7.11e-05	0.000342538
ENSG00000153531.14	ADPRHL1	MithramycinA_vs_Control	1.92047	7.57456	4.95059	0.000387395	0.0013391
ENSG00000100664.11	EIF5	MithramycinA_vs_Control	1.91944	11.6282	6.94941	2.91e-05	0.000172236
ENSG00000189164.15	ZNF527	MithramycinA_vs_Control	1.91739	5.32998	4.88393	0.000426386	0.00144108
ENSG00000183066.14	WBP2NL	MithramycinA_vs_Control	1.91541	2.81743	1.91119	0.0592371	0.0950273
ENSG00000237649.8	KIFC1	MithramycinA_vs_Control	1.91481	8.46631	8.69288	4.54e-06	4.37e-05
ENSG00000125484.12	GTF3C4	MithramycinA_vs_Control	1.91375	8.45503	9.78934	1.63e-06	2.14e-05
ENSG00000160336.17	ZNF761	MithramycinA_vs_Control	1.91298	7.77819	5.30141	0.000235806	0.000889914
ENSG00000115548.17	KDM3A	MithramycinA_vs_Control	1.91295	8.63149	7.00646	2.72e-05	0.000163298
ENSG00000131773.14	KHDRBS3	MithramycinA_vs_Control	1.91292	3.90235	2.59396	0.0175421	0.0330227
ENSG00000166246.14	C16orf71	MithramycinA_vs_Control	1.91262	4.90327	3.1707	0.00642227	0.0138709
ENSG00000156787.17	TBC1D31	MithramycinA_vs_Control	1.91261	9.03583	8.64034	4.78e-06	4.52e-05
ENSG00000147789.16	ZNF7	MithramycinA_vs_Control	1.91247	8.32027	8.01346	9.02e-06	7.12e-05
ENSG00000184635.16	ZNF93	MithramycinA_vs_Control	1.91239	2.95054	1.56706	0.108637	0.161194
ENSG00000132510.11	KDM6B	MithramycinA_vs_Control	1.9118	8.13033	5.28076	0.000242623	0.000911051
ENSG00000163312.11	HELQ	MithramycinA_vs_Control	1.91109	7.57007	5.55387	0.000166955	0.000674823
ENSG00000103042.9	SLC38A7	MithramycinA_vs_Control	1.91088	7.88247	6.82524	3.36e-05	0.000193183
ENSG00000033050.9	ABCF2	MithramycinA_vs_Control	1.91073	9.94318	8.16601	7.7e-06	6.35e-05
ENSG00000158615.9	PPP1R15B	MithramycinA_vs_Control	1.91036	9.97736	7.60701	1.39e-05	9.87e-05
ENSG00000163026.12	WDCP	MithramycinA_vs_Control	1.91012	7.16453	8.11081	8.15e-06	6.61e-05
ENSG00000169241.19	SLC50A1	MithramycinA_vs_Control	1.90997	11.4679	11.5405	3.84e-07	8.48e-06
ENSG00000010626.15	LRRC23	MithramycinA_vs_Control	1.90997	7.66019	4.63645	0.000612737	0.00192783
ENSG00000142623.11	PADI1	MithramycinA_vs_Control	1.90872	5.3613	4.2071	0.00117791	0.00329689
ENSG00000138080.14	EMILIN1	MithramycinA_vs_Control	1.90776	3.77049	3.18863	0.00622376	0.0134962
ENSG00000285589.1	CTD-2192J16.27	MithramycinA_vs_Control	1.90711	6.20892	4.93933	0.000393048	0.00135259
ENSG00000133316.16	WDR74	MithramycinA_vs_Control	1.90493	11.4691	8.38823	6.13e-06	5.4e-05
ENSG00000159147.18	DONSON	MithramycinA_vs_Control	1.90486	7.92564	6.26434	6.64e-05	0.000325622
ENSG00000149541.10	B3GAT3	MithramycinA_vs_Control	1.90481	10.8969	10.6406	7.87e-07	1.32e-05
ENSG00000148671.14	ADIRF	MithramycinA_vs_Control	1.90449	4.08695	2.38223	0.0255132	0.045682
ENSG00000137221.14	TJAP1	MithramycinA_vs_Control	1.90317	8.74257	6.8823	3.14e-05	0.000182545
ENSG00000162757.4	C1orf74	MithramycinA_vs_Control	1.90249	5.96531	5.03983	0.000340123	0.00120504
ENSG00000148290.10	SURF1	MithramycinA_vs_Control	1.90215	10.4745	6.14179	7.74e-05	0.000366116
ENSG00000119699.8	TGFB3	MithramycinA_vs_Control	1.90213	3.89599	2.73965	0.0135434	0.0264629
ENSG00000167034.10	NKX3-1	MithramycinA_vs_Control	1.90185	4.42471	4.03884	0.00153255	0.00410691
ENSG00000185467.8	KPNA7	MithramycinA_vs_Control	1.90146	4.00008	3.31433	0.00502189	0.0112723
ENSG00000175137.11	SH3BP5L	MithramycinA_vs_Control	1.90096	8.94592	7.81505	1.11e-05	8.31e-05
ENSG00000183615.6	FAM167B	MithramycinA_vs_Control	1.90056	4.54546	2.35608	0.0267124	0.04747
ENSG00000090432.7	MUL1	MithramycinA_vs_Control	1.8987	9.36453	7.39246	1.76e-05	0.00011737
ENSG00000237441.10	RGL2	MithramycinA_vs_Control	1.89857	10.6333	11.6907	3.42e-07	7.95e-06
ENSG00000184277.13	TM2D3	MithramycinA_vs_Control	1.8982	10.027	8.31344	6.61e-06	5.69e-05
ENSG00000188827.11	SLX4	MithramycinA_vs_Control	1.89795	6.08659	5.76916	0.00012512	0.000535921
ENSG00000239305.7	RNF103	MithramycinA_vs_Control	1.89672	9.60051	7.71245	1.24e-05	9.03e-05
ENSG00000215644.10	GCGR	MithramycinA_vs_Control	1.89663	4.04054	2.47858	0.0214658	0.0393865
ENSG00000132823.11	OSER1	MithramycinA_vs_Control	1.8911	10.4927	8.85903	3.85e-06	3.88e-05
ENSG00000288675.1	PANO1	MithramycinA_vs_Control	1.89071	5.54233	3.23768	0.00570947	0.0125341
ENSG00000197343.11	ZNF655	MithramycinA_vs_Control	1.89044	9.82233	8.50512	5.45e-06	4.95e-05
ENSG00000204681.11	GABBR1	MithramycinA_vs_Control	1.89014	4.21506	2.32383	0.0282435	0.0498102
ENSG00000107140.16	TESK1	MithramycinA_vs_Control	1.88989	9.33184	7.76404	1.17e-05	8.66e-05
ENSG00000158292.7	GPR153	MithramycinA_vs_Control	1.88989	7.50661	5.00905	0.000354823	0.00124632
ENSG00000132793.12	LPIN3	MithramycinA_vs_Control	1.88977	7.41487	5.3472	0.0002207	0.000845203
ENSG00000034713.8	GABARAPL2	MithramycinA_vs_Control	1.88943	12.2566	13.0036	1.32e-07	4.43e-06
ENSG00000103502.14	CDIPT	MithramycinA_vs_Control	1.88819	11.0252	10.9739	5.99e-07	1.1e-05
ENSG00000102218.6	RP2	MithramycinA_vs_Control	1.88737	7.78544	6.77525	3.56e-05	0.000201632
ENSG00000133962.8	CATSPERB	MithramycinA_vs_Control	1.88723	3.48296	1.76201	0.0768313	0.118951
ENSG00000121270.16	ABCC11	MithramycinA_vs_Control	1.88643	2.90826	2.4531	0.0224216	0.0409065
ENSG00000255112.3	CHMP1B	MithramycinA_vs_Control	1.88631	10.5406	10.8818	6.45e-07	1.15e-05
ENSG00000254521.7	SIGLEC12	MithramycinA_vs_Control	1.88594	4.11271	2.78035	0.0125763	0.0248577
ENSG00000117461.15	PIK3R3	MithramycinA_vs_Control	1.88564	7.40467	7.86091	1.06e-05	8.02e-05
ENSG00000155849.16	ELMO1	MithramycinA_vs_Control	1.88509	2.36709	1.71974	0.0827573	0.127018
ENSG00000113552.16	GNPDA1	MithramycinA_vs_Control	1.88405	10.6088	7.97445	9.36e-06	7.32e-05
ENSG00000108523.16	RNF167	MithramycinA_vs_Control	1.884	11.5575	7.61526	1.37e-05	9.78e-05
ENSG00000005421.9	PON1	MithramycinA_vs_Control	1.88352	3.54522	2.10087	0.0420084	0.0703949
ENSG00000143398.20	PIP5K1A	MithramycinA_vs_Control	1.88277	9.6698	9.27069	2.61e-06	2.94e-05
ENSG00000160588.10	MPZL3	MithramycinA_vs_Control	1.88257	8.86732	8.39373	6.09e-06	5.37e-05
ENSG00000089639.11	GMIP	MithramycinA_vs_Control	1.88247	8.22306	4.70261	0.000553443	0.00177701
ENSG00000143622.11	RIT1	MithramycinA_vs_Control	1.882	8.92819	5.84495	0.000113063	0.00049257
ENSG00000165943.5	MOAP1	MithramycinA_vs_Control	1.88143	9.41447	9.82588	1.58e-06	2.1e-05
ENSG00000168517.11	HEXIM2	MithramycinA_vs_Control	1.88131	7.94709	5.18941	0.000274548	0.0010082
ENSG00000102962.5	CCL22	MithramycinA_vs_Control	1.88116	2.57081	1.92311	0.0576618	0.0928869
ENSG00000241058.4	NSUN6	MithramycinA_vs_Control	1.8811	6.60846	4.19386	0.00119783	0.00333878
ENSG00000151743.11	AMN1	MithramycinA_vs_Control	1.88055	7.19766	7.86702	1.05e-05	7.99e-05
ENSG00000185561.10	TLCD2	MithramycinA_vs_Control	1.87861	6.24469	5.76554	0.000125422	0.000536534
ENSG00000167604.15	NFKBID	MithramycinA_vs_Control	1.87857	7.7776	7.44689	1.65e-05	0.000112145
ENSG00000169992.10	NLGN2	MithramycinA_vs_Control	1.8785	6.63165	4.71252	0.000545116	0.00175394
ENSG00000180998.12	GPR137C	MithramycinA_vs_Control	1.878	2.49587	2.12383	0.0402824	0.067789
ENSG00000151014.6	NOCT	MithramycinA_vs_Control	1.87792	6.43904	4.50265	0.000745602	0.00226808
ENSG00000137807.16	KIF23	MithramycinA_vs_Control	1.87781	8.17977	5.85438	0.000111623	0.000488186
ENSG00000214654.8	B3GALT9	MithramycinA_vs_Control	1.87751	7.76003	3.39884	0.00433944	0.00993893
ENSG00000267561.2	RP5-1052I5.2	MithramycinA_vs_Control	1.87745	2.0098	2.48874	0.021014	0.0386575
ENSG00000205639.12	MFSD2B	MithramycinA_vs_Control	1.87743	5.8559	5.34564	0.000220833	0.000845472
ENSG00000285329.1	LA16c-306E5.2	MithramycinA_vs_Control	1.8769	1.25726	1.03715	0.263172	0.344059
ENSG00000102048.16	ASB9	MithramycinA_vs_Control	1.87676	4.35462	1.60381	0.101317	0.151823
ENSG00000110888.17	CAPRIN2	MithramycinA_vs_Control	1.87609	7.98392	4.98064	0.000368901	0.00128536
ENSG00000108590.11	MED31	MithramycinA_vs_Control	1.87606	8.6996	5.15333	0.000288629	0.0010499
ENSG00000087087.20	SRRT	MithramycinA_vs_Control	1.87592	10.8203	10.1468	1.19e-06	1.75e-05
ENSG00000185189.18	NRBP2	MithramycinA_vs_Control	1.87468	7.95165	8.0377	8.75e-06	6.96e-05
ENSG00000205704.7	LINC00634	MithramycinA_vs_Control	1.87409	4.06449	1.46245	0.129466	0.187143
ENSG00000087586.18	AURKA	MithramycinA_vs_Control	1.8736	9.97442	8.05493	8.6e-06	6.86e-05
ENSG00000129472.15	RAB2B	MithramycinA_vs_Control	1.87318	7.25167	4.80872	0.000472961	0.00156547
ENSG00000182134.16	TDRKH	MithramycinA_vs_Control	1.87284	8.27083	6.36443	5.84e-05	0.000294721
ENSG00000185728.17	YTHDF3	MithramycinA_vs_Control	1.87219	9.45754	7.26714	2.01e-05	0.000129397
ENSG00000270276.2	H4C15	MithramycinA_vs_Control	1.87202	8.82968	2.96918	0.00902782	0.0186132
ENSG00000147533.17	GOLGA7	MithramycinA_vs_Control	1.87196	8.30943	7.32507	1.89e-05	0.000123632
ENSG00000153094.24	BCL2L11	MithramycinA_vs_Control	1.87107	8.19382	8.04653	8.67e-06	6.9e-05
ENSG00000205436.7	EXOC3L4	MithramycinA_vs_Control	1.87022	5.71771	3.29537	0.00516057	0.0115337
ENSG00000186814.14	ZSCAN30	MithramycinA_vs_Control	1.86928	6.34818	3.67135	0.00275758	0.00676258
ENSG00000197457.10	STMN3	MithramycinA_vs_Control	1.86859	5.9369	5.3982	0.000205213	0.000796294
ENSG00000268606.6	MAGEA2	MithramycinA_vs_Control	1.86838	3.1798	1.08773	0.242392	0.320905
ENSG00000125434.11	SLC25A35	MithramycinA_vs_Control	1.8679	7.45688	4.07801	0.00143367	0.00388068
ENSG00000288695.1	RP11-177J6.2	MithramycinA_vs_Control	1.86767	2.03143	1.85245	0.0652346	0.103272
ENSG00000248751.6	RP1-130H16.18	MithramycinA_vs_Control	1.86767	1.51735	1.4276	0.137333	0.19687
ENSG00000174109.5	C16orf91	MithramycinA_vs_Control	1.86739	9.46829	5.87394	0.000108677	0.000478066
ENSG00000123329.20	ARHGAP9	MithramycinA_vs_Control	1.86704	4.08397	1.7899	0.0728843	0.113688
ENSG00000141298.19	SSH2	MithramycinA_vs_Control	1.8656	8.41672	3.53261	0.00346473	0.00818286
ENSG00000087301.9	TXNDC16	MithramycinA_vs_Control	1.86483	4.69291	3.12761	0.00686209	0.0147101
ENSG00000174500.13	GCSAM	MithramycinA_vs_Control	1.8644	2.98187	1.60329	0.101206	0.151674
ENSG00000105058.12	FAM32A	MithramycinA_vs_Control	1.86304	10.701	11.1947	5.01e-07	9.79e-06
ENSG00000179598.6	PLD6	MithramycinA_vs_Control	1.86291	6.26736	5.69484	0.000137448	0.000577063
ENSG00000101197.13	BIRC7	MithramycinA_vs_Control	1.8628	6.40225	5.36554	0.000214472	0.000826177
ENSG00000140941.14	MAP1LC3B	MithramycinA_vs_Control	1.86278	11.192	13.2398	1.12e-07	4.03e-06
ENSG00000111206.13	FOXM1	MithramycinA_vs_Control	1.85927	9.46016	8.32178	6.53e-06	5.63e-05
ENSG00000174939.11	ASPHD1	MithramycinA_vs_Control	1.8587	10.5686	8.28369	6.78e-06	5.78e-05
ENSG00000172244.9	C5orf34	MithramycinA_vs_Control	1.85863	5.7681	4.49989	0.000746759	0.00227014
ENSG00000166188.3	ZNF319	MithramycinA_vs_Control	1.85719	6.96531	4.81499	0.000467666	0.00155099
ENSG00000120458.13	MSANTD2	MithramycinA_vs_Control	1.85711	7.85116	4.57709	0.000664793	0.00206274
ENSG00000181222.19	POLR2A	MithramycinA_vs_Control	1.85488	9.72801	8.21045	7.31e-06	6.09e-05
ENSG00000080986.13	NDC80	MithramycinA_vs_Control	1.85454	8.31379	5.93609	0.000100102	0.00044797
ENSG00000123358.20	NR4A1	MithramycinA_vs_Control	1.85423	8.57725	7.5114	1.53e-05	0.000106129
ENSG00000184983.11	NDUFA6	MithramycinA_vs_Control	1.85404	11.0069	6.66493	4.04e-05	0.000221406
ENSG00000180535.4	BHLHA15	MithramycinA_vs_Control	1.8538	6.94107	4.22195	0.00114223	0.00320967
ENSG00000177082.13	WDR73	MithramycinA_vs_Control	1.85244	9.71517	9.92011	1.45e-06	1.99e-05
ENSG00000112511.18	PHF1	MithramycinA_vs_Control	1.8515	9.72048	11.1688	5.11e-07	9.91e-06
[truncated: 38,465 more rows]

## Sheet: LogFC>+1
feature_id	gene_name	Contrast	logFC	AveExpr	t	P.Value	adj.P.Val
ENSG00000110492.16	MDK	MithramycinA_vs_Control	5.16547	12.9802	35.8368	1.45e-11	6.54e-08
ENSG00000113369.9	ARRDC3	MithramycinA_vs_Control	6.13755	7.90197	28.471	1.31e-10	4e-07
ENSG00000184205.14	TSPYL2	MithramycinA_vs_Control	4.65146	8.97079	26.7898	2.15e-10	4.28e-07
ENSG00000182481.10	KPNA2	MithramycinA_vs_Control	3.50954	11.9942	22.7913	8.95e-10	4.65e-07
ENSG00000211445.12	GPX3	MithramycinA_vs_Control	5.44599	10.5062	21.6982	1.59e-09	5.34e-07
ENSG00000273802.2	H2BC8	MithramycinA_vs_Control	5.55791	6.98906	20.3421	2.91e-09	6.66e-07
ENSG00000186834.4	HEXIM1	MithramycinA_vs_Control	3.92524	9.15865	20.3299	2.67e-09	6.66e-07
ENSG00000123975.5	CKS2	MithramycinA_vs_Control	3.87389	12.404	20.1278	2.91e-09	6.66e-07
ENSG00000087074.8	PPP1R15A	MithramycinA_vs_Control	3.06718	10.5238	20.0458	2.84e-09	6.66e-07
ENSG00000175166.17	PSMD2	MithramycinA_vs_Control	2.83564	12.3521	19.7116	3.24e-09	7.23e-07
ENSG00000099860.9	GADD45B	MithramycinA_vs_Control	5.79678	8.25056	19.8376	3.71e-09	7.71e-07
ENSG00000204386.12	NEU1	MithramycinA_vs_Control	3.09344	11.4965	19.4792	3.7e-09	7.71e-07
ENSG00000124659.7	TBCC	MithramycinA_vs_Control	3.22911	9.77179	19.4506	3.8e-09	7.76e-07
ENSG00000128524.5	ATP6V1F	MithramycinA_vs_Control	2.51572	13.0822	18.9996	4.42e-09	8.51e-07
ENSG00000233822.5	H2BC15	MithramycinA_vs_Control	4.88016	6.8786	19.1581	4.9e-09	8.94e-07
ENSG00000166311.10	SMPD1	MithramycinA_vs_Control	4.66492	8.69895	18.9597	5.33e-09	9.46e-07
ENSG00000170540.15	ARL6IP1	MithramycinA_vs_Control	3.75557	12.0844	18.576	6.06e-09	9.69e-07
ENSG00000197903.8	H2BC12	MithramycinA_vs_Control	2.54292	11.6911	18.4451	5.82e-09	9.69e-07
ENSG00000131470.15	PSMC3IP	MithramycinA_vs_Control	3.7439	8.38266	18.3123	6.9e-09	1.01e-06
ENSG00000131015.5	ULBP2	MithramycinA_vs_Control	4.85883	8.14815	18.2823	7.53e-09	1.04e-06
ENSG00000110925.7	CSRNP2	MithramycinA_vs_Control	3.34725	8.51733	18.0246	7.74e-09	1.04e-06
ENSG00000166710.21	B2M	MithramycinA_vs_Control	2.84562	16.2543	17.782	8.39e-09	1.05e-06
ENSG00000115738.10	ID2	MithramycinA_vs_Control	3.026	11.1671	17.647	9.15e-09	1.08e-06
ENSG00000189171.15	S100A13	MithramycinA_vs_Control	2.9697	13.3896	17.6025	9.32e-09	1.08e-06
ENSG00000068697.7	LAPTM4A	MithramycinA_vs_Control	2.38192	12.7036	17.4724	9.43e-09	1.08e-06
ENSG00000005486.17	RHBDD2	MithramycinA_vs_Control	4.15894	10.6712	17.6321	1.01e-08	1.11e-06
ENSG00000124102.5	PI3	MithramycinA_vs_Control	3.5657	12.4753	17.4388	1.07e-08	1.13e-06
ENSG00000166848.7	TERF2IP	MithramycinA_vs_Control	2.61746	10.0962	17.1905	1.12e-08	1.14e-06
ENSG00000149929.16	HIRIP3	MithramycinA_vs_Control	3.72015	9.72371	17.3098	1.16e-08	1.15e-06
ENSG00000071553.18	ATP6AP1	MithramycinA_vs_Control	2.58746	12.4784	16.9958	1.24e-08	1.21e-06
ENSG00000148926.10	ADM	MithramycinA_vs_Control	4.82229	8.13018	17.1711	1.34e-08	1.27e-06
ENSG00000140319.11	SRP14	MithramycinA_vs_Control	2.91459	13.607	16.926	1.33e-08	1.27e-06
ENSG00000175063.17	UBE2C	MithramycinA_vs_Control	2.38707	11.5863	16.8134	1.34e-08	1.27e-06
ENSG00000143621.17	ILF2	MithramycinA_vs_Control	2.19743	12.0773	16.6461	1.44e-08	1.33e-06
ENSG00000185522.9	LMNTD2	MithramycinA_vs_Control	4.13522	7.61206	16.8942	1.49e-08	1.34e-06
ENSG00000136943.12	CTSV	MithramycinA_vs_Control	4.69005	7.43176	16.8555	1.57e-08	1.38e-06
ENSG00000162231.14	NXF1	MithramycinA_vs_Control	3.90477	10.4666	16.699	1.63e-08	1.38e-06
ENSG00000122952.17	ZWINT	MithramycinA_vs_Control	2.94323	9.3559	16.5293	1.66e-08	1.4e-06
ENSG00000124688.14	MAD2L1BP	MithramycinA_vs_Control	2.58248	10.2806	16.3926	1.73e-08	1.42e-06
ENSG00000138764.15	CCNG2	MithramycinA_vs_Control	3.23879	8.81457	16.423	1.8e-08	1.45e-06
ENSG00000158373.8	H2BC5	MithramycinA_vs_Control	2.61949	10.3424	16.3255	1.8e-08	1.45e-06
ENSG00000178980.15	SELENOW	MithramycinA_vs_Control	2.24154	12.5907	16.0709	2e-08	1.55e-06
ENSG00000115758.13	ODC1	MithramycinA_vs_Control	2.31013	12.5659	16.0396	2.05e-08	1.58e-06
ENSG00000139112.11	GABARAPL1	MithramycinA_vs_Control	3.07518	9.18047	16.1047	2.13e-08	1.6e-06
ENSG00000164576.12	SAP30L	MithramycinA_vs_Control	3.0167	9.0673	16.0697	2.16e-08	1.6e-06
ENSG00000124216.4	SNAI1	MithramycinA_vs_Control	7.38148	6.42628	16.4303	2.23e-08	1.62e-06
ENSG00000179750.16	APOBEC3B	MithramycinA_vs_Control	3.28464	7.84757	16.0499	2.23e-08	1.62e-06
ENSG00000140264.21	SERF2	MithramycinA_vs_Control	1.9523	14.996	15.85	2.21e-08	1.62e-06
ENSG00000162772.17	ATF3	MithramycinA_vs_Control	3.7692	9.34102	15.9518	2.45e-08	1.73e-06
ENSG00000117632.23	STMN1	MithramycinA_vs_Control	2.58762	12.1214	15.7305	2.52e-08	1.76e-06
ENSG00000116209.12	TMEM59	MithramycinA_vs_Control	2.39606	13.4185	15.583	2.69e-08	1.83e-06
ENSG00000206503.13	HLA-A	MithramycinA_vs_Control	2.26702	14.7903	15.3703	3.01e-08	1.97e-06
ENSG00000170315.14	UBB	MithramycinA_vs_Control	2.20616	15.0537	15.1352	3.45e-08	2.16e-06
ENSG00000142871.18	CCN1	MithramycinA_vs_Control	4.52166	8.18394	15.4403	3.48e-08	2.17e-06
ENSG00000204947.9	ZNF425	MithramycinA_vs_Control	4.63711	6.05992	15.3974	3.59e-08	2.21e-06
ENSG00000203879.12	GDI1	MithramycinA_vs_Control	2.23501	12.0524	14.9814	3.79e-08	2.27e-06
ENSG00000205423.12	CNEP1R1	MithramycinA_vs_Control	3.39103	7.98408	15.145	3.83e-08	2.28e-06
ENSG00000168496.4	FEN1	MithramycinA_vs_Control	2.31637	10.4216	14.9684	3.86e-08	2.29e-06
ENSG00000162734.13	PEA15	MithramycinA_vs_Control	2.43306	11.5715	14.9491	3.95e-08	2.32e-06
ENSG00000062716.13	VMP1	MithramycinA_vs_Control	2.59648	11.5747	14.916	4.09e-08	2.39e-06
ENSG00000273703.2	H2BC14	MithramycinA_vs_Control	7.40012	3.4164	15.3114	4.25e-08	2.46e-06
ENSG00000146670.10	CDCA5	MithramycinA_vs_Control	2.7085	10.2816	14.8388	4.34e-08	2.46e-06
ENSG00000186352.9	ANKRD37	MithramycinA_vs_Control	4.46944	7.2128	14.8774	4.86e-08	2.66e-06
ENSG00000220205.9	VAMP2	MithramycinA_vs_Control	2.89627	9.06203	14.613	5.08e-08	2.72e-06
ENSG00000100263.14	RHBDD3	MithramycinA_vs_Control	2.23141	10.1912	14.505	5.09e-08	2.72e-06
ENSG00000168564.6	CDKN2AIP	MithramycinA_vs_Control	3.04472	8.00266	14.5737	5.27e-08	2.76e-06
ENSG00000177602.5	HASPIN	MithramycinA_vs_Control	3.92996	7.19133	14.6451	5.41e-08	2.8e-06
ENSG00000106211.10	HSPB1	MithramycinA_vs_Control	2.28806	13.1662	14.3907	5.5e-08	2.82e-06
ENSG00000136003.16	ISCU	MithramycinA_vs_Control	2.11262	11.522	14.3484	5.55e-08	2.82e-06
ENSG00000146112.12	PPP1R18	MithramycinA_vs_Control	3.13398	8.40634	14.4661	5.68e-08	2.84e-06
ENSG00000198783.6	ZNF830	MithramycinA_vs_Control	2.83436	8.87448	14.43	5.66e-08	2.84e-06
ENSG00000180596.7	H2BC4	MithramycinA_vs_Control	3.78271	7.69212	14.4562	6.03e-08	2.94e-06
ENSG00000127993.16	RBM48	MithramycinA_vs_Control	3.14099	7.59929	14.3744	6.03e-08	2.94e-06
ENSG00000163795.14	ZNF513	MithramycinA_vs_Control	3.00381	8.7614	14.3764	5.94e-08	2.94e-06
ENSG00000116922.15	C1orf109	MithramycinA_vs_Control	2.5811	9.59462	14.2955	6.01e-08	2.94e-06
ENSG00000175376.9	EIF1AD	MithramycinA_vs_Control	2.55076	9.89224	14.3007	5.97e-08	2.94e-06
ENSG00000142227.11	EMP3	MithramycinA_vs_Control	5.38416	8.3733	14.4791	6.54e-08	3.07e-06
ENSG00000163874.11	ZC3H12A	MithramycinA_vs_Control	3.00023	9.14258	14.2149	6.58e-08	3.07e-06
ENSG00000121289.18	CEP89	MithramycinA_vs_Control	2.90167	8.97564	14.1952	6.61e-08	3.07e-06
ENSG00000185955.5	C7orf61	MithramycinA_vs_Control	5.48992	5.5059	14.3471	7.15e-08	3.17e-06
ENSG00000091651.9	ORC6	MithramycinA_vs_Control	2.49922	8.86095	14.0081	7.17e-08	3.17e-06
ENSG00000198728.11	LDB1	MithramycinA_vs_Control	2.47556	10.0077	13.8867	7.74e-08	3.33e-06
ENSG00000180425.11	C11orf71	MithramycinA_vs_Control	3.20389	8.00887	13.9338	8.03e-08	3.37e-06
ENSG00000284024.4	RP11-398C13.8	MithramycinA_vs_Control	2.53672	8.33822	13.8556	7.95e-08	3.37e-06
ENSG00000161999.13	JMJD8	MithramycinA_vs_Control	2.31112	10.8425	13.8223	7.94e-08	3.37e-06
ENSG00000172273.13	HINFP	MithramycinA_vs_Control	2.20653	10.0925	13.7525	8.22e-08	3.38e-06
ENSG00000137331.12	IER3	MithramycinA_vs_Control	2.17359	11.1818	13.7449	8.24e-08	3.38e-06
ENSG00000143570.19	SLC39A1	MithramycinA_vs_Control	2.2374	12.0448	13.7377	8.33e-08	3.4e-06
ENSG00000204390.10	HSPA1L	MithramycinA_vs_Control	4.76893	5.93169	14.038	8.39e-08	3.42e-06
ENSG00000177963.15	RIC8A	MithramycinA_vs_Control	2.26046	11.4494	13.6883	8.62e-08	3.5e-06
ENSG00000159346.13	ADIPOR1	MithramycinA_vs_Control	1.99971	11.5957	13.6244	8.76e-08	3.55e-06
ENSG00000173559.15	NABP1	MithramycinA_vs_Control	3.32034	7.71112	13.7555	9.12e-08	3.6e-06
ENSG00000176903.5	PNMA1	MithramycinA_vs_Control	2.46983	9.49364	13.5965	9.36e-08	3.66e-06
ENSG00000178502.6	KLHL11	MithramycinA_vs_Control	3.44545	7.0598	13.6964	9.58e-08	3.69e-06
ENSG00000116954.8	RRAGC	MithramycinA_vs_Control	2.44606	9.07949	13.5182	9.84e-08	3.73e-06
ENSG00000184678.10	H2BC21	MithramycinA_vs_Control	3.12873	8.2754	13.5507	1.03e-07	3.86e-06
ENSG00000164896.20	FASTK	MithramycinA_vs_Control	1.98241	11.5211	13.337	1.06e-07	3.93e-06
ENSG00000085063.17	CD59	MithramycinA_vs_Control	1.92829	13.0357	13.3174	1.07e-07	3.95e-06
ENSG00000134153.10	EMC7	MithramycinA_vs_Control	1.81309	11.6238	13.2823	1.08e-07	3.97e-06
ENSG00000143753.13	DEGS1	MithramycinA_vs_Control	2.60201	9.55805	13.3854	1.09e-07	3.98e-06
ENSG00000180901.11	KCTD2	MithramycinA_vs_Control	2.78828	8.5251	13.3958	1.1e-07	4.02e-06
ENSG00000113845.10	TIMMDC1	MithramycinA_vs_Control	2.14456	11.2705	13.2855	1.12e-07	4.03e-06
ENSG00000140941.14	MAP1LC3B	MithramycinA_vs_Control	1.86278	11.192	13.2398	1.12e-07	4.03e-06
ENSG00000120438.12	TCP1	MithramycinA_vs_Control	1.75208	12.159	13.192	1.14e-07	4.09e-06
ENSG00000126264.10	HCST	MithramycinA_vs_Control	6.58967	5.18908	13.6476	1.18e-07	4.15e-06
ENSG00000196652.12	ZKSCAN5	MithramycinA_vs_Control	3.0811	7.55846	13.3235	1.19e-07	4.18e-06
ENSG00000112763.17	BTN2A1	MithramycinA_vs_Control	2.65297	8.04034	13.2621	1.19e-07	4.18e-06
ENSG00000186577.14	SMIM29	MithramycinA_vs_Control	2.67946	10.1935	13.2573	1.2e-07	4.19e-06
ENSG00000139625.13	MAP3K12	MithramycinA_vs_Control	4.44154	5.65285	13.4439	1.22e-07	4.2e-06
ENSG00000105982.17	RNF32	MithramycinA_vs_Control	3.59183	7.12442	13.2598	1.3e-07	4.4e-06
ENSG00000187189.11	TSPYL4	MithramycinA_vs_Control	2.89725	7.46916	13.1486	1.32e-07	4.43e-06
ENSG00000104267.10	CA2	MithramycinA_vs_Control	2.43236	9.67227	13.0737	1.33e-07	4.43e-06
ENSG00000034713.8	GABARAPL2	MithramycinA_vs_Control	1.88943	12.2566	13.0036	1.32e-07	4.43e-06
ENSG00000100100.13	PIK3IP1	MithramycinA_vs_Control	4.32926	5.82955	13.2683	1.36e-07	4.51e-06
ENSG00000160888.7	IER2	MithramycinA_vs_Control	2.04909	10.7886	12.9683	1.37e-07	4.53e-06
ENSG00000166507.19	NDST2	MithramycinA_vs_Control	3.04147	8.00833	13.0944	1.39e-07	4.56e-06
ENSG00000187713.7	TMEM203	MithramycinA_vs_Control	2.56529	10.4567	13.0266	1.39e-07	4.56e-06
ENSG00000179528.16	LBX2	MithramycinA_vs_Control	3.72213	7.70018	13.1623	1.4e-07	4.57e-06
ENSG00000151117.9	TMEM86A	MithramycinA_vs_Control	3.84318	7.75656	13.1238	1.45e-07	4.65e-06
ENSG00000149636.16	DSN1	MithramycinA_vs_Control	2.48275	8.82635	12.9552	1.45e-07	4.65e-06
ENSG00000177606.8	JUN	MithramycinA_vs_Control	2.12067	10.1872	12.9176	1.43e-07	4.65e-06
ENSG00000167565.13	SERTAD3	MithramycinA_vs_Control	3.04394	9.94904	12.9956	1.49e-07	4.73e-06
ENSG00000108733.11	PEX12	MithramycinA_vs_Control	2.88164	8.07457	12.9561	1.51e-07	4.73e-06
ENSG00000180304.14	OAZ2	MithramycinA_vs_Control	2.13622	11.9052	12.8506	1.5e-07	4.73e-06
ENSG00000120539.15	MASTL	MithramycinA_vs_Control	2.8242	7.61171	12.9388	1.52e-07	4.75e-06
ENSG00000146278.11	PNRC1	MithramycinA_vs_Control	2.28616	9.5627	12.7852	1.6e-07	4.95e-06
ENSG00000196787.3	H2AC11	MithramycinA_vs_Control	3.68966	6.96481	12.9415	1.63e-07	5.03e-06
ENSG00000141644.18	MBD1	MithramycinA_vs_Control	2.68594	9.75069	12.7962	1.65e-07	5.06e-06
ENSG00000278828.1	H3C10	MithramycinA_vs_Control	3.87504	7.15609	12.8831	1.72e-07	5.21e-06
ENSG00000123374.11	CDK2	MithramycinA_vs_Control	2.12591	10.072	12.6596	1.72e-07	5.21e-06
ENSG00000165494.11	PCF11	MithramycinA_vs_Control	3.84206	9.37149	12.8754	1.72e-07	5.22e-06
ENSG00000177595.19	PIDD1	MithramycinA_vs_Control	2.5187	8.57061	12.7022	1.74e-07	5.23e-06
ENSG00000184697.7	CLDN6	MithramycinA_vs_Control	7.41521	3.68755	13.0745	1.78e-07	5.33e-06
ENSG00000125037.12	EMC3	MithramycinA_vs_Control	2.13936	10.0788	12.5497	1.86e-07	5.53e-06
ENSG00000181896.12	ZNF101	MithramycinA_vs_Control	3.46467	6.49463	12.6985	1.9e-07	5.61e-06
ENSG00000076382.17	SPAG5	MithramycinA_vs_Control	2.75378	8.71997	12.59	1.92e-07	5.63e-06
ENSG00000120129.6	DUSP1	MithramycinA_vs_Control	2.9101	8.35524	12.5871	1.96e-07	5.7e-06
ENSG00000221909.3	FAM200A	MithramycinA_vs_Control	3.05333	7.032	12.5859	1.98e-07	5.75e-06
ENSG00000143390.18	RFX5	MithramycinA_vs_Control	2.32165	9.26293	12.4897	1.98e-07	5.75e-06
ENSG00000182287.15	AP1S2	MithramycinA_vs_Control	3.55779	6.95728	12.6068	2.04e-07	5.78e-06
ENSG00000154640.15	BTG3	MithramycinA_vs_Control	3.50357	7.9191	12.5938	2.05e-07	5.78e-06
ENSG00000078804.13	TP53INP2	MithramycinA_vs_Control	3.33939	8.11864	12.5787	2.04e-07	5.78e-06
ENSG00000108515.18	ENO3	MithramycinA_vs_Control	3.14657	8.48304	12.5621	2.04e-07	5.78e-06
ENSG00000234745.13	HLA-B	MithramycinA_vs_Control	2.69927	12.6348	12.5066	2.03e-07	5.78e-06
ENSG00000179833.4	SERTAD2	MithramycinA_vs_Control	2.64884	8.74573	12.4988	2.03e-07	5.78e-06
ENSG00000181191.12	PJA1	MithramycinA_vs_Control	2.61725	8.74593	12.4873	2.04e-07	5.78e-06
ENSG00000099834.19	CDHR5	MithramycinA_vs_Control	2.51047	10.7106	12.4968	2.01e-07	5.78e-06
ENSG00000170100.14	ZNF778	MithramycinA_vs_Control	5.1917	6.31118	12.7184	2.09e-07	5.88e-06
ENSG00000151332.19	MBIP	MithramycinA_vs_Control	2.91465	8.1229	12.4716	2.13e-07	5.91e-06
ENSG00000157184.7	CPT2	MithramycinA_vs_Control	2.44635	9.53975	12.4128	2.12e-07	5.91e-06
ENSG00000117410.14	ATP6V0B	MithramycinA_vs_Control	2.22276	13.2543	12.3829	2.12e-07	5.91e-06
ENSG00000276966.2	H4C5	MithramycinA_vs_Control	7.6674	5.75862	12.7738	2.21e-07	6.07e-06
ENSG00000147883.12	CDKN2B	MithramycinA_vs_Control	2.67545	8.35682	12.3923	2.2e-07	6.07e-06
ENSG00000142867.14	BCL10	MithramycinA_vs_Control	2.5301	8.58042	12.3592	2.22e-07	6.07e-06
ENSG00000270170.2	NCBP2AS2	MithramycinA_vs_Control	2.03064	10.8011	12.2488	2.29e-07	6.21e-06
ENSG00000164949.8	GEM	MithramycinA_vs_Control	4.36429	5.39243	12.4919	2.34e-07	6.31e-06
ENSG00000131944.10	FAAP24	MithramycinA_vs_Control	4.42636	7.58608	12.4671	2.4e-07	6.41e-06
ENSG00000100911.16	PSME2	MithramycinA_vs_Control	1.59257	12.7144	12.1286	2.39e-07	6.41e-06
ENSG00000047634.15	SCML1	MithramycinA_vs_Control	3.51844	7.25684	12.352	2.44e-07	6.48e-06
ENSG00000114956.20	DGUOK	MithramycinA_vs_Control	1.92483	11.235	12.1442	2.44e-07	6.48e-06
ENSG00000121671.12	CRY2	MithramycinA_vs_Control	4.1384	8.57504	12.3792	2.51e-07	6.58e-06
ENSG00000170881.5	RNF139	MithramycinA_vs_Control	2.19105	9.88564	12.1325	2.53e-07	6.63e-06
ENSG00000127774.7	EMC6	MithramycinA_vs_Control	2.77687	11.2181	12.2047	2.55e-07	6.65e-06
ENSG00000123836.15	PFKFB2	MithramycinA_vs_Control	2.71264	8.12903	12.1981	2.54e-07	6.65e-06
ENSG00000116717.13	GADD45A	MithramycinA_vs_Control	2.24645	9.78486	12.1255	2.56e-07	6.66e-06
ENSG00000179562.3	GCC1	MithramycinA_vs_Control	2.16728	9.29874	12.103	2.58e-07	6.7e-06
ENSG00000144134.19	RABL2A	MithramycinA_vs_Control	3.44741	8.6732	12.2345	2.65e-07	6.81e-06
ENSG00000204525.17	HLA-C	MithramycinA_vs_Control	2.43687	13.2909	12.1063	2.65e-07	6.81e-06
ENSG00000166508.18	MCM7	MithramycinA_vs_Control	1.76531	11.8934	12.0001	2.68e-07	6.83e-06
ENSG00000167525.15	PROCA1	MithramycinA_vs_Control	5.35603	6.09401	12.3531	2.74e-07	6.96e-06
ENSG00000079974.18	RABL2B	MithramycinA_vs_Control	2.76481	8.85353	12.0945	2.76e-07	6.98e-06
ENSG00000113070.8	HBEGF	MithramycinA_vs_Control	2.40581	8.98268	12.0426	2.77e-07	6.99e-06
ENSG00000197647.12	ZNF433	MithramycinA_vs_Control	4.16413	5.29946	12.2274	2.8e-07	7.03e-06
ENSG00000213658.12	LAT	MithramycinA_vs_Control	2.91044	9.33996	12.0915	2.8e-07	7.03e-06
ENSG00000203811.1	H3C14	MithramycinA_vs_Control	3.22034	7.46067	12.1038	2.86e-07	7.1e-06
ENSG00000196550.11	FAM72A	MithramycinA_vs_Control	5.14072	6.01449	12.2662	2.89e-07	7.14e-06
ENSG00000165702.15	GFI1B	MithramycinA_vs_Control	8.0815	2.72929	12.3946	2.93e-07	7.19e-06
ENSG00000135924.17	DNAJB2	MithramycinA_vs_Control	1.76319	10.4358	11.8797	2.93e-07	7.19e-06
ENSG00000173451.7	THAP2	MithramycinA_vs_Control	3.88423	6.62461	12.1209	2.97e-07	7.27e-06
ENSG00000114784.4	EIF1B	MithramycinA_vs_Control	2.81469	10.6324	11.9732	3.03e-07	7.37e-06
ENSG00000117640.18	MTFR1L	MithramycinA_vs_Control	2.46183	9.70841	11.9165	3.06e-07	7.4e-06
ENSG00000198556.14	ZNF789	MithramycinA_vs_Control	2.97796	8.29585	11.9683	3.09e-07	7.46e-06
ENSG00000204954.10	C12orf73	MithramycinA_vs_Control	2.50084	8.72542	11.8927	3.12e-07	7.49e-06
ENSG00000103145.11	HCFC1R1	MithramycinA_vs_Control	3.95164	10.1196	12.0419	3.17e-07	7.55e-06
ENSG00000216490.4	IFI30	MithramycinA_vs_Control	2.79255	10.6548	11.8981	3.2e-07	7.61e-06
ENSG00000213859.8	KCTD11	MithramycinA_vs_Control	2.82524	8.06934	11.8858	3.24e-07	7.67e-06
ENSG00000162783.11	IER5	MithramycinA_vs_Control	2.67109	8.64766	11.8393	3.31e-07	7.79e-06
ENSG00000139636.16	LMBR1L	MithramycinA_vs_Control	2.14528	8.8925	11.7665	3.31e-07	7.79e-06
ENSG00000185946.16	RNPC3	MithramycinA_vs_Control	3.00241	7.75239	11.8361	3.42e-07	7.95e-06
ENSG00000237441.10	RGL2	MithramycinA_vs_Control	1.89857	10.6333	11.6907	3.42e-07	7.95e-06
ENSG00000214087.9	ARL16	MithramycinA_vs_Control	2.60832	9.60288	11.7777	3.44e-07	7.98e-06
ENSG00000141219.16	C17orf80	MithramycinA_vs_Control	2.52571	8.02644	11.7433	3.51e-07	8.07e-06
ENSG00000132635.17	PCED1A	MithramycinA_vs_Control	1.97789	9.50769	11.6668	3.51e-07	8.07e-06
ENSG00000005238.20	FAM214B	MithramycinA_vs_Control	3.0197	8.31498	11.7967	3.53e-07	8.1e-06
ENSG00000196118.12	CCDC189	MithramycinA_vs_Control	3.30678	8.3356	11.8238	3.55e-07	8.12e-06
ENSG00000206535.8	LNP1	MithramycinA_vs_Control	5.00346	5.33223	11.9717	3.56e-07	8.14e-06
ENSG00000197191.6	CYSRT1	MithramycinA_vs_Control	3.77945	7.23498	11.8484	3.62e-07	8.18e-06
ENSG00000116903.7	EXOC8	MithramycinA_vs_Control	3.10239	7.69844	11.7816	3.6e-07	8.18e-06
ENSG00000168591.16	TMUB2	MithramycinA_vs_Control	2.37578	10.0441	11.682	3.62e-07	8.18e-06
ENSG00000148346.12	LCN2	MithramycinA_vs_Control	1.92992	14.7742	11.6227	3.62e-07	8.18e-06
ENSG00000049245.13	VAMP3	MithramycinA_vs_Control	1.7557	11.1324	11.5951	3.63e-07	8.18e-06
ENSG00000164296.7	TIGD6	MithramycinA_vs_Control	3.86577	6.49701	11.8199	3.72e-07	8.34e-06
ENSG00000172331.12	BPGM	MithramycinA_vs_Control	2.52125	7.85845	11.6672	3.71e-07	8.34e-06
ENSG00000282988.2	RP1-34B20.21	MithramycinA_vs_Control	4.18547	6.12543	11.838	3.75e-07	8.4e-06
ENSG00000277224.2	H2BC7	MithramycinA_vs_Control	4.22983	5.24153	11.8167	3.82e-07	8.48e-06
ENSG00000169241.19	SLC50A1	MithramycinA_vs_Control	1.90997	11.4679	11.5405	3.84e-07	8.48e-06
ENSG00000149792.9	MRPL49	MithramycinA_vs_Control	2.05379	12.0575	11.5553	3.86e-07	8.5e-06
ENSG00000150459.12	SAP18	MithramycinA_vs_Control	2.41179	11.7024	11.5964	3.88e-07	8.53e-06
ENSG00000172409.7	CLP1	MithramycinA_vs_Control	2.13137	8.87447	11.5506	3.9e-07	8.56e-06
ENSG00000007944.15	MYLIP	MithramycinA_vs_Control	2.4557	8.29442	11.5792	3.95e-07	8.6e-06
ENSG00000185338.7	SOCS1	MithramycinA_vs_Control	5.29822	5.28763	11.8281	4.03e-07	8.67e-06
ENSG00000168612.5	ZSWIM1	MithramycinA_vs_Control	3.21437	8.41142	11.6585	3.99e-07	8.67e-06
ENSG00000101460.13	MAP1LC3A	MithramycinA_vs_Control	4.40164	9.4814	11.7586	4.04e-07	8.68e-06
ENSG00000168899.5	VAMP5	MithramycinA_vs_Control	2.8863	10.5564	11.6006	4.05e-07	8.68e-06
ENSG00000143320.9	CRABP2	MithramycinA_vs_Control	1.53333	13.9608	11.4116	4.09e-07	8.74e-06
ENSG00000102096.9	PIM2	MithramycinA_vs_Control	3.03208	8.35249	11.5908	4.13e-07	8.75e-06
ENSG00000162775.17	RBM15	MithramycinA_vs_Control	2.54504	7.81133	11.5369	4.11e-07	8.75e-06
ENSG00000132254.13	ARFIP2	MithramycinA_vs_Control	1.65435	11.0148	11.4175	4.12e-07	8.75e-06
ENSG00000111775.3	COX6A1	MithramycinA_vs_Control	2.29649	15.0768	11.4867	4.17e-07	8.77e-06
ENSG00000185608.9	MRPL40	MithramycinA_vs_Control	1.64103	12.0493	11.393	4.19e-07	8.8e-06
ENSG00000197696.10	NMB	MithramycinA_vs_Control	2.93022	10.5847	11.5506	4.22e-07	8.83e-06
ENSG00000167779.9	IGFBP6	MithramycinA_vs_Control	2.69686	12.2687	11.5241	4.22e-07	8.83e-06
ENSG00000182472.9	CAPN12	MithramycinA_vs_Control	2.2968	9.27611	11.4644	4.24e-07	8.84e-06
ENSG00000197114.12	ZGPAT	MithramycinA_vs_Control	2.06176	8.80756	11.4331	4.24e-07	8.84e-06
ENSG00000123080.12	CDKN2C	MithramycinA_vs_Control	3.61089	7.29179	11.6158	4.26e-07	8.86e-06
ENSG00000139644.13	TMBIM6	MithramycinA_vs_Control	2.35908	14.3171	11.4601	4.28e-07	8.9e-06
ENSG00000068028.18	RASSF1	MithramycinA_vs_Control	2.46707	9.796	11.4603	4.33e-07	8.97e-06
ENSG00000101439.9	CST3	MithramycinA_vs_Control	2.01653	14.4489	11.3911	4.36e-07	9.01e-06
ENSG00000180979.10	LRRC57	MithramycinA_vs_Control	2.13597	8.93779	11.3941	4.41e-07	9.09e-06
ENSG00000164609.10	SLU7	MithramycinA_vs_Control	2.97979	9.38966	11.4914	4.44e-07	9.12e-06
ENSG00000196388.8	INCA1	MithramycinA_vs_Control	4.14694	5.65697	11.6049	4.46e-07	9.14e-06
ENSG00000167842.16	MIS12	MithramycinA_vs_Control	2.64258	8.58088	11.4399	4.48e-07	9.14e-06
ENSG00000167447.13	SMG8	MithramycinA_vs_Control	2.40764	8.19736	11.409	4.48e-07	9.14e-06
ENSG00000125740.14	FOSB	MithramycinA_vs_Control	4.55122	6.77457	11.6086	4.57e-07	9.19e-06
ENSG00000173530.6	TNFRSF10D	MithramycinA_vs_Control	2.69856	7.8169	11.4253	4.55e-07	9.19e-06
ENSG00000136875.13	PRPF4	MithramycinA_vs_Control	2.34821	9.12231	11.3877	4.53e-07	9.19e-06
ENSG00000006194.10	ZNF263	MithramycinA_vs_Control	2.01517	9.79195	11.3269	4.59e-07	9.19e-06
ENSG00000103353.16	UBFD1	MithramycinA_vs_Control	1.82504	10.3267	11.3018	4.59e-07	9.19e-06
ENSG00000168003.18	SLC3A2	MithramycinA_vs_Control	1.68477	13.4985	11.297	4.54e-07	9.19e-06
ENSG00000077152.11	UBE2T	MithramycinA_vs_Control	1.93465	10.1044	11.3075	4.62e-07	9.24e-06
ENSG00000228474.6	OST4	MithramycinA_vs_Control	2.38626	14.1328	11.3464	4.69e-07	9.38e-06
ENSG00000180879.14	SSR4	MithramycinA_vs_Control	1.66767	14.9052	11.2507	4.7e-07	9.38e-06
ENSG00000150401.15	DCUN1D2	MithramycinA_vs_Control	2.36655	8.48375	11.3049	4.84e-07	9.54e-06
ENSG00000173456.5	RNF26	MithramycinA_vs_Control	2.79116	9.98712	11.3541	4.86e-07	9.56e-06
ENSG00000123353.10	ORMDL2	MithramycinA_vs_Control	2.18657	11.424	11.2659	4.9e-07	9.6e-06
ENSG00000118523.6	CCN2	MithramycinA_vs_Control	3.28962	7.86319	11.3897	4.94e-07	9.67e-06
ENSG00000105058.12	FAM32A	MithramycinA_vs_Control	1.86304	10.701	11.1947	5.01e-07	9.79e-06
ENSG00000135469.14	COQ10A	MithramycinA_vs_Control	2.10575	8.91007	11.2183	5.04e-07	9.83e-06
ENSG00000155287.11	SLC25A28	MithramycinA_vs_Control	2.46488	9.07772	11.2576	5.07e-07	9.86e-06
ENSG00000102265.12	TIMP1	MithramycinA_vs_Control	2.27321	13.4287	11.2324	5.07e-07	9.86e-06
ENSG00000112511.18	PHF1	MithramycinA_vs_Control	1.8515	9.72048	11.1688	5.11e-07	9.91e-06
ENSG00000166908.18	PIP4K2C	MithramycinA_vs_Control	2.28281	10.3263	11.1966	5.22e-07	1.01e-05
ENSG00000139899.11	CBLN3	MithramycinA_vs_Control	3.34972	6.64004	11.307	5.3e-07	1.02e-05
ENSG00000116747.13	RO60	MithramycinA_vs_Control	3.33575	7.94584	11.3117	5.27e-07	1.02e-05
ENSG00000198841.4	KTI12	MithramycinA_vs_Control	2.88143	8.55475	11.2607	5.27e-07	1.02e-05
ENSG00000010404.18	IDS	MithramycinA_vs_Control	2.38474	10.3725	11.18	5.35e-07	1.02e-05
ENSG00000174996.12	KLC2	MithramycinA_vs_Control	2.33321	9.65539	11.1662	5.38e-07	1.02e-05
ENSG00000204267.16	TAP2	MithramycinA_vs_Control	2.22636	9.5141	11.1708	5.3e-07	1.02e-05
ENSG00000101443.18	WFDC2	MithramycinA_vs_Control	2.2068	11.7099	11.1631	5.32e-07	1.02e-05
ENSG00000247315.4	ZCCHC3	MithramycinA_vs_Control	2.03431	9.18231	11.1312	5.36e-07	1.02e-05
ENSG00000168282.6	MGAT2	MithramycinA_vs_Control	1.98729	8.80587	11.1214	5.38e-07	1.02e-05
ENSG00000176714.10	CCDC121	MithramycinA_vs_Control	3.85858	5.47254	11.3198	5.46e-07	1.03e-05
ENSG00000112983.18	BRD8	MithramycinA_vs_Control	3.2103	10.765	11.2544	5.46e-07	1.03e-05
ENSG00000006712.15	PAF1	MithramycinA_vs_Control	1.74723	10.6781	11.0746	5.45e-07	1.03e-05
ENSG00000139190.17	VAMP1	MithramycinA_vs_Control	4.78549	6.81543	11.3792	5.53e-07	1.04e-05
ENSG00000178053.20	MLF1	MithramycinA_vs_Control	2.27272	9.60655	11.1224	5.53e-07	1.04e-05
ENSG00000117399.14	CDC20	MithramycinA_vs_Control	3.14184	10.192	11.2188	5.58e-07	1.05e-05
ENSG00000175202.6	HIGD2B	MithramycinA_vs_Control	7.5018	2.28983	11.4818	5.7e-07	1.06e-05
ENSG00000120334.16	CENPL	MithramycinA_vs_Control	2.81883	7.3411	11.1303	5.81e-07	1.07e-05
ENSG00000186166.9	CENATAC	MithramycinA_vs_Control	2.71328	8.25573	11.1256	5.77e-07	1.07e-05
ENSG00000087152.16	ATXN7L3	MithramycinA_vs_Control	1.82434	10.5567	11.0178	5.74e-07	1.07e-05
ENSG00000277075.2	H2AC8	MithramycinA_vs_Control	3.01613	7.92434	11.1304	5.92e-07	1.08e-05
ENSG00000130203.10	APOE	MithramycinA_vs_Control	4.55128	7.19483	11.258	6e-07	1.1e-05
ENSG00000103502.14	CDIPT	MithramycinA_vs_Control	1.88819	11.0252	10.9739	5.99e-07	1.1e-05
ENSG00000166946.14	CCNDBP1	MithramycinA_vs_Control	1.73373	11.1894	10.9401	6.06e-07	1.1e-05
ENSG00000164849.10	GPR146	MithramycinA_vs_Control	3.67614	7.41443	11.1451	6.18e-07	1.11e-05
ENSG00000213190.4	MLLT11	MithramycinA_vs_Control	3.29339	5.93947	11.1144	6.14e-07	1.11e-05
ENSG00000196449.4	YRDC	MithramycinA_vs_Control	2.3287	10.2053	10.9929	6.17e-07	1.11e-05
ENSG00000136819.15	C9orf78	MithramycinA_vs_Control	1.82899	10.3024	10.9309	6.16e-07	1.11e-05
ENSG00000102984.15	ZNF821	MithramycinA_vs_Control	2.83713	8.1877	11.0284	6.31e-07	1.13e-05
ENSG00000173914.12	RBM4B	MithramycinA_vs_Control	2.1204	9.41903	10.9234	6.39e-07	1.14e-05
ENSG00000167523.15	SPATA33	MithramycinA_vs_Control	2.73567	8.29375	10.9801	6.5e-07	1.15e-05
ENSG00000168256.18	NKIRAS2	MithramycinA_vs_Control	2.05586	10.346	10.906	6.44e-07	1.15e-05
ENSG00000255112.3	CHMP1B	MithramycinA_vs_Control	1.88631	10.5406	10.8818	6.45e-07	1.15e-05
ENSG00000125657.5	TNFSF9	MithramycinA_vs_Control	4.39342	4.84811	11.1371	6.54e-07	1.16e-05
ENSG00000198258.11	UBL5	MithramycinA_vs_Control	2.85658	14.1514	10.9859	6.54e-07	1.16e-05
ENSG00000128245.15	YWHAH	MithramycinA_vs_Control	1.58597	10.7807	10.8176	6.6e-07	1.17e-05
ENSG00000162642.14	C1orf52	MithramycinA_vs_Control	2.66111	8.81219	10.9285	6.73e-07	1.19e-05
ENSG00000129562.11	DAD1	MithramycinA_vs_Control	1.54665	12.6868	10.792	6.71e-07	1.19e-05
ENSG00000109107.14	ALDOC	MithramycinA_vs_Control	3.9598	9.10898	11.0487	6.82e-07	1.2e-05
ENSG00000109854.14	HTATIP2	MithramycinA_vs_Control	1.80649	11.4484	10.802	6.83e-07	1.2e-05
ENSG00000146826.17	TRAPPC14	MithramycinA_vs_Control	2.94761	9.0995	10.9181	6.97e-07	1.21e-05
ENSG00000140471.17	LINS1	MithramycinA_vs_Control	2.13565	8.32663	10.8161	6.98e-07	1.21e-05
ENSG00000162736.17	NCSTN	MithramycinA_vs_Control	1.77099	10.4662	10.7674	7e-07	1.21e-05
ENSG00000157343.9	ARMC12	MithramycinA_vs_Control	6.31046	4.15975	11.1503	7.11e-07	1.23e-05
ENSG00000115009.13	CCL20	MithramycinA_vs_Control	2.98638	8.71054	10.8592	7.34e-07	1.26e-05
ENSG00000124067.17	SLC12A4	MithramycinA_vs_Control	2.89144	8.56884	10.8308	7.44e-07	1.27e-05
ENSG00000160741.17	CRTC2	MithramycinA_vs_Control	2.29632	9.52446	10.7516	7.48e-07	1.27e-05
ENSG00000169679.15	BUB1	MithramycinA_vs_Control	2.22977	7.832	10.7557	7.41e-07	1.27e-05
ENSG00000221821.4	C6orf226	MithramycinA_vs_Control	3.23292	8.65582	10.8587	7.5e-07	1.28e-05
ENSG00000181135.16	ZNF707	MithramycinA_vs_Control	2.67013	8.43275	10.7893	7.54e-07	1.28e-05
ENSG00000111665.12	CDCA3	MithramycinA_vs_Control	2.37558	8.85809	10.7538	7.53e-07	1.28e-05
ENSG00000105321.14	CCDC9	MithramycinA_vs_Control	2.73748	9.55388	10.7655	7.74e-07	1.3e-05
ENSG00000181773.7	GPR3	MithramycinA_vs_Control	7.83135	4.94612	11.0793	7.9e-07	1.32e-05
ENSG00000175573.7	C11orf68	MithramycinA_vs_Control	2.64642	10.0791	10.7273	7.91e-07	1.32e-05
ENSG00000160908.15	ZNF394	MithramycinA_vs_Control	2.58802	8.60213	10.7181	7.93e-07	1.32e-05
ENSG00000149541.10	B3GAT3	MithramycinA_vs_Control	1.90481	10.8969	10.6406	7.87e-07	1.32e-05
ENSG00000256806.6	C17orf100	MithramycinA_vs_Control	2.92015	6.50556	10.7469	7.99e-07	1.33e-05
ENSG00000170684.9	ZNF296	MithramycinA_vs_Control	3.85383	6.69346	10.8376	8.02e-07	1.34e-05
ENSG00000125945.15	ZNF436	MithramycinA_vs_Control	2.42381	7.48645	10.6655	8.14e-07	1.35e-05
ENSG00000105971.15	CAV2	MithramycinA_vs_Control	2.97262	7.42064	10.6951	8.38e-07	1.38e-05
ENSG00000084463.8	WBP11	MithramycinA_vs_Control	2.11415	9.91677	10.5751	8.49e-07	1.39e-05
ENSG00000120709.11	FAM53C	MithramycinA_vs_Control	2.58591	9.82939	10.6246	8.56e-07	1.4e-05
ENSG00000164938.14	TP53INP1	MithramycinA_vs_Control	4.14181	6.17074	10.7405	8.86e-07	1.43e-05
ENSG00000149930.18	TAOK2	MithramycinA_vs_Control	1.97133	9.42684	10.5164	8.79e-07	1.43e-05
ENSG00000113108.20	APBB3	MithramycinA_vs_Control	2.78522	7.58172	10.5984	8.92e-07	1.44e-05
ENSG00000101574.15	METTL4	MithramycinA_vs_Control	2.5233	8.24338	10.5496	9.05e-07	1.45e-05
ENSG00000189241.8	TSPYL1	MithramycinA_vs_Control	2.04504	9.28887	10.4324	9.5e-07	1.51e-05
ENSG00000102805.16	CLN5	MithramycinA_vs_Control	2.19208	8.87081	10.4403	9.59e-07	1.52e-05
ENSG00000137806.10	NDUFAF1	MithramycinA_vs_Control	2.03712	8.39391	10.4227	9.57e-07	1.52e-05
ENSG00000164404.8	GDF9	MithramycinA_vs_Control	6.90974	3.47854	10.7928	9.68e-07	1.53e-05
ENSG00000174950.11	CD164L2	MithramycinA_vs_Control	5.3161	3.59915	10.7124	9.7e-07	1.53e-05
ENSG00000012822.16	CALCOCO1	MithramycinA_vs_Control	1.79633	10.8517	10.384	9.65e-07	1.53e-05
ENSG00000274180.1	NATD1	MithramycinA_vs_Control	3.38354	6.90317	10.5506	9.8e-07	1.54e-05
ENSG00000204520.14	MICA	MithramycinA_vs_Control	2.28017	9.47056	10.4319	9.74e-07	1.54e-05
ENSG00000054277.14	OPN3	MithramycinA_vs_Control	2.58444	7.39982	10.4578	9.84e-07	1.55e-05
ENSG00000178567.8	EPM2AIP1	MithramycinA_vs_Control	3.68396	5.64756	10.5586	9.97e-07	1.56e-05
ENSG00000141543.12	EIF4A3	MithramycinA_vs_Control	1.5376	11.6422	10.3103	1e-06	1.56e-05
ENSG00000278705.2	H4C2	MithramycinA_vs_Control	7.21078	2.22398	10.7562	1.01e-06	1.57e-05
ENSG00000113811.11	SELENOK	MithramycinA_vs_Control	3.08639	9.77714	10.4908	1e-06	1.57e-05
ENSG00000151287.17	TEX30	MithramycinA_vs_Control	2.77179	8.31778	10.453	1.01e-06	1.57e-05
ENSG00000117650.13	NEK2	MithramycinA_vs_Control	2.58701	8.89844	10.4268	1.01e-06	1.57e-05
ENSG00000124120.11	TTPAL	MithramycinA_vs_Control	2.3983	8.18501	10.4114	1e-06	1.57e-05
ENSG00000163521.16	GLB1L	MithramycinA_vs_Control	3.49089	6.93145	10.4908	1.04e-06	1.59e-05
ENSG00000221944.9	TIGD1	MithramycinA_vs_Control	3.29809	5.88025	10.4706	1.04e-06	1.59e-05
ENSG00000188295.15	ZNF669	MithramycinA_vs_Control	2.67475	7.24321	10.4204	1.02e-06	1.59e-05
ENSG00000117036.12	ETV3	MithramycinA_vs_Control	2.34583	7.41421	10.3742	1.03e-06	1.59e-05
ENSG00000143367.16	TUFT1	MithramycinA_vs_Control	1.9796	9.3615	10.3202	1.04e-06	1.59e-05
ENSG00000114383.10	TUSC2	MithramycinA_vs_Control	2.08031	10.6416	10.2996	1.07e-06	1.63e-05
ENSG00000163481.8	RNF25	MithramycinA_vs_Control	2.70142	9.4113	10.3591	1.08e-06	1.65e-05
ENSG00000101447.15	FAM83D	MithramycinA_vs_Control	2.39077	8.41724	10.3112	1.09e-06	1.65e-05
ENSG00000149926.13	TLCD3B	MithramycinA_vs_Control	6.76341	3.76593	10.6197	1.11e-06	1.67e-05
ENSG00000164615.6	CAMLG	MithramycinA_vs_Control	2.12933	9.97562	10.262	1.11e-06	1.67e-05
ENSG00000103034.14	NDRG4	MithramycinA_vs_Control	3.55014	6.60795	10.3985	1.13e-06	1.69e-05
ENSG00000214756.8	CSKMT	MithramycinA_vs_Control	2.57422	9.09208	10.2738	1.15e-06	1.71e-05
ENSG00000184602.6	SNN	MithramycinA_vs_Control	1.93219	8.66188	10.2031	1.14e-06	1.71e-05
ENSG00000183718.5	TRIM52	MithramycinA_vs_Control	3.35341	7.56113	10.3461	1.16e-06	1.72e-05
ENSG00000104081.14	BMF	MithramycinA_vs_Control	3.37626	7.86409	10.3443	1.16e-06	1.73e-05
ENSG00000132467.4	UTP3	MithramycinA_vs_Control	2.42088	8.95118	10.2341	1.17e-06	1.73e-05
ENSG00000092841.19	MYL6	MithramycinA_vs_Control	2.31388	15.2593	10.2171	1.17e-06	1.74e-05
ENSG00000112031.16	MTRF1L	MithramycinA_vs_Control	2.35402	8.09795	10.2026	1.19e-06	1.75e-05
ENSG00000087087.20	SRRT	MithramycinA_vs_Control	1.87592	10.8203	10.1468	1.19e-06	1.75e-05
ENSG00000163374.20	YY1AP1	MithramycinA_vs_Control	1.81552	10.0416	10.1325	1.2e-06	1.76e-05
ENSG00000239779.7	WBP1	MithramycinA_vs_Control	1.63734	11.5257	10.1098	1.2e-06	1.76e-05
ENSG00000135336.16	ORC3	MithramycinA_vs_Control	1.97821	8.97773	10.1369	1.21e-06	1.77e-05
ENSG00000102316.17	MAGED2	MithramycinA_vs_Control	1.75368	10.8047	10.1065	1.22e-06	1.77e-05
ENSG00000008517.19	IL32	MithramycinA_vs_Control	3.1894	8.41879	10.2661	1.22e-06	1.78e-05
ENSG00000158109.15	TPRG1L	MithramycinA_vs_Control	1.80755	11.0303	10.093	1.24e-06	1.8e-05
ENSG00000176383.9	B3GNT4	MithramycinA_vs_Control	5.51159	4.47075	10.4124	1.26e-06	1.81e-05
ENSG00000070761.8	CFAP20	MithramycinA_vs_Control	1.74591	10.3043	10.0695	1.26e-06	1.81e-05
ENSG00000165410.15	CFL2	MithramycinA_vs_Control	3.55905	6.76395	10.2663	1.26e-06	1.82e-05
ENSG00000175283.8	DOLK	MithramycinA_vs_Control	2.91871	8.92147	10.1817	1.28e-06	1.84e-05
ENSG00000117305.15	HMGCL	MithramycinA_vs_Control	1.76775	10.9796	10.0476	1.28e-06	1.84e-05
ENSG00000072401.15	UBE2D1	MithramycinA_vs_Control	2.74952	8.07731	10.1521	1.3e-06	1.85e-05
ENSG00000134057.15	CCNB1	MithramycinA_vs_Control	1.97948	10.7108	10.0649	1.29e-06	1.85e-05
ENSG00000090674.16	MCOLN1	MithramycinA_vs_Control	3.24703	7.98898	10.1863	1.32e-06	1.88e-05
ENSG00000124762.14	CDKN1A	MithramycinA_vs_Control	2.28024	10.3713	10.071	1.33e-06	1.88e-05
ENSG00000108960.9	MMD	MithramycinA_vs_Control	2.60703	8.98074	10.1007	1.34e-06	1.89e-05
ENSG00000077721.16	UBE2A	MithramycinA_vs_Control	1.60086	10.8743	9.97698	1.34e-06	1.9e-05
ENSG00000169155.10	ZBTB43	MithramycinA_vs_Control	3.16357	6.49457	10.1468	1.35e-06	1.91e-05
ENSG00000083799.18	CYLD	MithramycinA_vs_Control	2.5638	7.37311	10.0802	1.35e-06	1.91e-05
ENSG00000172057.10	ORMDL3	MithramycinA_vs_Control	1.49528	10.8623	9.9464	1.36e-06	1.92e-05
ENSG00000059145.19	UNKL	MithramycinA_vs_Control	3.27086	7.28746	10.1364	1.38e-06	1.93e-05
ENSG00000107821.15	KAZALD1	MithramycinA_vs_Control	2.5227	8.29547	10.055	1.38e-06	1.93e-05
ENSG00000155760.3	FZD7	MithramycinA_vs_Control	2.43999	7.27758	10.044	1.38e-06	1.93e-05
ENSG00000141682.12	PMAIP1	MithramycinA_vs_Control	3.73817	8.73172	10.1714	1.39e-06	1.94e-05
ENSG00000227268.5	KLLN	MithramycinA_vs_Control	4.77746	4.23478	10.2443	1.4e-06	1.95e-05
ENSG00000158828.8	PINK1	MithramycinA_vs_Control	2.7514	9.68458	10.0635	1.4e-06	1.95e-05
ENSG00000203814.6	H2BC18	MithramycinA_vs_Control	4.04892	5.86897	10.1703	1.42e-06	1.98e-05
ENSG00000138092.11	CENPO	MithramycinA_vs_Control	2.1009	7.90704	9.95533	1.44e-06	1.99e-05
ENSG00000177082.13	WDR73	MithramycinA_vs_Control	1.85244	9.71517	9.92011	1.45e-06	1.99e-05
ENSG00000111361.13	EIF2B1	MithramycinA_vs_Control	1.67438	9.63989	9.89948	1.45e-06	1.99e-05
ENSG00000125971.17	DYNLRB1	MithramycinA_vs_Control	1.54725	13.4936	9.8879	1.44e-06	1.99e-05
ENSG00000254999.4	BRK1	MithramycinA_vs_Control	1.51173	11.9446	9.88689	1.44e-06	1.99e-05
ENSG00000185527.12	PDE6G	MithramycinA_vs_Control	7.62799	3.47829	10.3146	1.47e-06	2.01e-05
ENSG00000168140.5	VASN	MithramycinA_vs_Control	3.57176	6.40386	10.0989	1.46e-06	2.01e-05
ENSG00000087460.29	GNAS	MithramycinA_vs_Control	1.9916	14.5075	9.92631	1.46e-06	2.01e-05
ENSG00000119801.13	YPEL5	MithramycinA_vs_Control	1.68583	10.3271	9.88457	1.47e-06	2.01e-05
ENSG00000177469.13	CAVIN1	MithramycinA_vs_Control	2.37458	10.6134	9.9592	1.48e-06	2.02e-05
ENSG00000118518.17	RNF146	MithramycinA_vs_Control	1.95138	8.41221	9.88873	1.5e-06	2.03e-05
ENSG00000170043.12	TRAPPC1	MithramycinA_vs_Control	1.7619	11.2895	9.86869	1.5e-06	2.03e-05
ENSG00000196998.19	WDR45	MithramycinA_vs_Control	1.59087	11.2344	9.8483	1.5e-06	2.03e-05
ENSG00000088986.11	DYNLL1	MithramycinA_vs_Control	1.53657	14.0033	9.84166	1.5e-06	2.03e-05
ENSG00000163877.11	SNIP1	MithramycinA_vs_Control	3.69892	8.46544	10.0696	1.51e-06	2.04e-05
ENSG00000142396.10	ERVK3-1	MithramycinA_vs_Control	1.68261	10.4568	9.85473	1.51e-06	2.04e-05
ENSG00000137267.7	TUBB2A	MithramycinA_vs_Control	2.18955	10.2879	9.89664	1.53e-06	2.06e-05
ENSG00000069509.6	FUNDC1	MithramycinA_vs_Control	1.98216	9.47523	9.8716	1.53e-06	2.06e-05
ENSG00000175970.11	UNC119B	MithramycinA_vs_Control	1.68285	9.9402	9.82033	1.55e-06	2.07e-05
ENSG00000117592.9	PRDX6	MithramycinA_vs_Control	1.61857	12.1245	9.82005	1.54e-06	2.07e-05
ENSG00000250565.7	ATP6V1E2	MithramycinA_vs_Control	3.24634	7.10024	9.97567	1.58e-06	2.1e-05
ENSG00000244462.8	RBM12	MithramycinA_vs_Control	1.94805	10.1713	9.83134	1.58e-06	2.1e-05
ENSG00000165943.5	MOAP1	MithramycinA_vs_Control	1.88143	9.41447	9.82588	1.58e-06	2.1e-05
ENSG00000140545.15	MFGE8	MithramycinA_vs_Control	1.81898	10.2203	9.81615	1.58e-06	2.1e-05
ENSG00000204103.4	MAFB	MithramycinA_vs_Control	3.15793	6.4306	9.94999	1.61e-06	2.12e-05
ENSG00000160753.16	RUSC1	MithramycinA_vs_Control	1.7354	10.2773	9.78819	1.61e-06	2.12e-05
ENSG00000163739.5	CXCL1	MithramycinA_vs_Control	2.67023	8.18405	9.89291	1.61e-06	2.13e-05
ENSG00000136950.13	ARPC5L	MithramycinA_vs_Control	1.54813	11.0585	9.75262	1.63e-06	2.13e-05
ENSG00000204438.11	GPANK1	MithramycinA_vs_Control	2.95076	9.42224	9.90086	1.65e-06	2.14e-05
ENSG00000164002.12	EXO5	MithramycinA_vs_Control	2.61873	7.64031	9.87347	1.63e-06	2.14e-05
ENSG00000125484.12	GTF3C4	MithramycinA_vs_Control	1.91375	8.45503	9.78934	1.63e-06	2.14e-05
ENSG00000136247.15	ZDHHC4	MithramycinA_vs_Control	1.52126	10.9021	9.73347	1.65e-06	2.15e-05
ENSG00000183496.6	MEX3B	MithramycinA_vs_Control	3.01077	5.95447	9.8909	1.67e-06	2.16e-05
ENSG00000109929.10	SC5D	MithramycinA_vs_Control	2.44929	10.0378	9.82823	1.67e-06	2.16e-05
ENSG00000090238.12	YPEL3	MithramycinA_vs_Control	2.42768	10.8205	9.8293	1.66e-06	2.16e-05
ENSG00000172757.13	CFL1	MithramycinA_vs_Control	1.53645	14.8493	9.72791	1.66e-06	2.16e-05
ENSG00000204592.9	HLA-E	MithramycinA_vs_Control	1.73632	12.1447	9.73636	1.68e-06	2.17e-05
ENSG00000204237.5	OXLD1	MithramycinA_vs_Control	2.15435	10.7202	9.78002	1.69e-06	2.18e-05
ENSG00000163257.11	DCAF16	MithramycinA_vs_Control	1.82803	9.2177	9.7389	1.69e-06	2.19e-05
ENSG00000185798.8	WDR53	MithramycinA_vs_Control	2.57598	8.05474	9.81783	1.71e-06	2.2e-05
ENSG00000105723.13	GSK3A	MithramycinA_vs_Control	1.67858	11.3067	9.70877	1.71e-06	2.2e-05
ENSG00000145817.17	YIPF5	MithramycinA_vs_Control	1.64027	9.64378	9.70422	1.71e-06	2.2e-05
ENSG00000003056.8	M6PR	MithramycinA_vs_Control	1.43925	10.8228	9.68221	1.72e-06	2.2e-05
ENSG00000204516.10	MICB	MithramycinA_vs_Control	5.67132	3.49395	10.051	1.73e-06	2.21e-05
ENSG00000106333.13	PCOLCE	MithramycinA_vs_Control	3.10655	7.24067	9.86142	1.73e-06	2.21e-05
ENSG00000287363.3	GUCA1ANB	MithramycinA_vs_Control	6.33114	2.50657	10.0547	1.77e-06	2.24e-05
ENSG00000140830.9	TXNL4B	MithramycinA_vs_Control	2.31347	8.83913	9.74862	1.77e-06	2.24e-05
ENSG00000101856.10	PGRMC1	MithramycinA_vs_Control	2.11181	11.4343	9.72913	1.76e-06	2.24e-05
ENSG00000161981.11	SNRNP25	MithramycinA_vs_Control	3.12936	10.0587	9.81371	1.81e-06	2.28e-05
ENSG00000283536.2	RP11-624J6.2	MithramycinA_vs_Control	6.67786	1.8518	10.0318	1.83e-06	2.29e-05
ENSG00000130066.17	SAT1	MithramycinA_vs_Control	2.73831	10.9237	9.76697	1.81e-06	2.29e-05
ENSG00000125827.9	TMX4	MithramycinA_vs_Control	2.41457	8.28085	9.72371	1.83e-06	2.29e-05
ENSG00000119655.11	NPC2	MithramycinA_vs_Control	1.59648	12.2682	9.60552	1.86e-06	2.32e-05
ENSG00000106636.9	YKT6	MithramycinA_vs_Control	1.70154	11.6106	9.6014	1.89e-06	2.35e-05
ENSG00000228727.9	SAPCD1	MithramycinA_vs_Control	5.32827	3.64258	9.90743	1.93e-06	2.37e-05
ENSG00000175793.12	SFN	MithramycinA_vs_Control	2.43504	11.0996	9.63539	1.98e-06	2.43e-05
ENSG00000181649.8	PHLDA2	MithramycinA_vs_Control	1.54049	13.5616	9.52491	1.99e-06	2.44e-05
ENSG00000185022.12	MAFF	MithramycinA_vs_Control	1.99321	9.71661	9.56848	2.01e-06	2.45e-05
ENSG00000143878.10	RHOB	MithramycinA_vs_Control	1.64224	10.3348	9.51301	2.04e-06	2.48e-05
ENSG00000167550.11	RHEBL1	MithramycinA_vs_Control	4.40394	6.3357	9.77881	2.05e-06	2.5e-05
ENSG00000176396.11	EID2	MithramycinA_vs_Control	2.07182	8.3996	9.55046	2.06e-06	2.5e-05
ENSG00000129245.12	FXR2	MithramycinA_vs_Control	1.77845	9.31284	9.49059	2.11e-06	2.55e-05
ENSG00000132406.12	TMEM128	MithramycinA_vs_Control	1.95867	9.36842	9.49464	2.14e-06	2.58e-05
ENSG00000142484.7	TM4SF5	MithramycinA_vs_Control	2.90874	6.78577	9.58842	2.17e-06	2.6e-05
ENSG00000160957.14	RECQL4	MithramycinA_vs_Control	2.55436	9.06901	9.54935	2.17e-06	2.6e-05
ENSG00000197980.13	LEKR1	MithramycinA_vs_Control	5.71832	5.57441	9.7879	2.18e-06	2.61e-05
ENSG00000130222.11	GADD45G	MithramycinA_vs_Control	2.89307	7.06283	9.56664	2.21e-06	2.64e-05
ENSG00000089818.18	NECAP1	MithramycinA_vs_Control	2.0198	8.94424	9.46737	2.21e-06	2.64e-05
ENSG00000113583.8	C5orf15	MithramycinA_vs_Control	1.68427	10.1173	9.42665	2.21e-06	2.64e-05
ENSG00000170791.18	CHCHD7	MithramycinA_vs_Control	1.67121	10.1644	9.42872	2.2e-06	2.64e-05
ENSG00000150316.12	CWC15	MithramycinA_vs_Control	2.10875	10.1811	9.46658	2.23e-06	2.65e-05
ENSG00000135334.9	AKIRIN2	MithramycinA_vs_Control	2.30474	9.40939	9.48807	2.23e-06	2.66e-05
ENSG00000068971.14	PPP2R5B	MithramycinA_vs_Control	2.00446	8.8042	9.45016	2.24e-06	2.66e-05
ENSG00000173264.15	GPR137	MithramycinA_vs_Control	2.33407	9.87875	9.48104	2.25e-06	2.67e-05
ENSG00000225899.8	FRG2B	MithramycinA_vs_Control	6.55569	1.9868	9.76714	2.29e-06	2.71e-05
ENSG00000165490.13	DDIAS	MithramycinA_vs_Control	3.14609	6.42582	9.54569	2.3e-06	2.72e-05
ENSG00000164053.22	ATRIP	MithramycinA_vs_Control	2.87286	6.69396	9.51564	2.31e-06	2.72e-05
ENSG00000188215.10	DCUN1D3	MithramycinA_vs_Control	2.35142	6.98515	9.45122	2.32e-06	2.73e-05
ENSG00000214736.8	TOMM6	MithramycinA_vs_Control	1.57883	12.7613	9.36232	2.32e-06	2.73e-05
ENSG00000064300.9	NGFR	MithramycinA_vs_Control	5.58875	3.31803	9.69921	2.34e-06	2.74e-05
ENSG00000275713.2	H2BC9	MithramycinA_vs_Control	3.83957	5.24932	9.58508	2.35e-06	2.74e-05
ENSG00000134574.12	DDB2	MithramycinA_vs_Control	3.06559	8.57906	9.52157	2.33e-06	2.74e-05
ENSG00000114796.16	KLHL24	MithramycinA_vs_Control	2.44717	8.56567	9.44565	2.36e-06	2.74e-05
ENSG00000165355.7	FBXO33	MithramycinA_vs_Control	2.43738	7.08944	9.45064	2.34e-06	2.74e-05
ENSG00000011007.12	ELOA	MithramycinA_vs_Control	1.83833	9.56971	9.37704	2.35e-06	2.74e-05
ENSG00000273983.1	H3C8	MithramycinA_vs_Control	2.71714	6.31891	9.45004	2.41e-06	2.79e-05
ENSG00000144115.18	THNSL2	MithramycinA_vs_Control	2.43652	8.9203	9.41751	2.41e-06	2.79e-05
ENSG00000122257.20	RBBP6	MithramycinA_vs_Control	3.08583	8.71028	9.48197	2.42e-06	2.8e-05
ENSG00000103035.11	PSMD7	MithramycinA_vs_Control	1.44131	11.5963	9.30156	2.43e-06	2.8e-05
ENSG00000089063.15	TMEM230	MithramycinA_vs_Control	1.26923	12.3455	9.27915	2.44e-06	2.81e-05
ENSG00000105991.10	HOXA1	MithramycinA_vs_Control	3.27734	6.14432	9.48662	2.46e-06	2.83e-05
ENSG00000169905.13	TOR1AIP2	MithramycinA_vs_Control	2.53716	8.7196	9.40419	2.47e-06	2.83e-05
ENSG00000080822.17	CLDND1	MithramycinA_vs_Control	2.18902	9.44927	9.36866	2.46e-06	2.83e-05
ENSG00000125505.17	MBOAT7	MithramycinA_vs_Control	1.80391	11.5932	9.31969	2.47e-06	2.83e-05
ENSG00000136156.15	ITM2B	MithramycinA_vs_Control	1.47225	12.4599	9.27972	2.48e-06	2.84e-05
ENSG00000159352.16	PSMD4	MithramycinA_vs_Control	1.26517	11.9735	9.25965	2.49e-06	2.85e-05
ENSG00000004961.15	HCCS	MithramycinA_vs_Control	2.07863	8.53753	9.33978	2.5e-06	2.86e-05
ENSG00000166333.14	ILK	MithramycinA_vs_Control	1.59815	11.5518	9.2784	2.51e-06	2.87e-05
ENSG00000278677.2	H2AC17	MithramycinA_vs_Control	4.89742	8.04056	9.57886	2.52e-06	2.88e-05
ENSG00000168795.5	ZBTB5	MithramycinA_vs_Control	2.67956	7.58674	9.39553	2.53e-06	2.88e-05
ENSG00000182173.14	TSEN54	MithramycinA_vs_Control	2.04201	9.62582	9.32376	2.52e-06	2.88e-05
ENSG00000122687.19	MRM2	MithramycinA_vs_Control	1.64348	9.90122	9.27488	2.53e-06	2.88e-05
ENSG00000105173.14	CCNE1	MithramycinA_vs_Control	2.95742	8.11281	9.41426	2.55e-06	2.89e-05
ENSG00000203760.9	CENPW	MithramycinA_vs_Control	2.69333	8.58496	9.38643	2.55e-06	2.89e-05
ENSG00000101331.17	CCM2L	MithramycinA_vs_Control	5.53492	2.83536	9.59182	2.58e-06	2.92e-05
ENSG00000170260.9	ZNF212	MithramycinA_vs_Control	2.38085	8.44333	9.32651	2.61e-06	2.94e-05
ENSG00000143398.20	PIP5K1A	MithramycinA_vs_Control	1.88277	9.6698	9.27069	2.61e-06	2.94e-05
ENSG00000256525.8	POLG2	MithramycinA_vs_Control	2.14198	7.84819	9.29198	2.63e-06	2.96e-05
ENSG00000108592.17	FTSJ3	MithramycinA_vs_Control	2.03163	9.56786	9.2793	2.63e-06	2.96e-05
ENSG00000167601.12	AXL	MithramycinA_vs_Control	4.32309	4.59061	9.49189	2.64e-06	2.97e-05
ENSG00000166140.17	ZFYVE19	MithramycinA_vs_Control	1.73397	10.7183	9.2354	2.65e-06	2.97e-05
ENSG00000169976.7	SF3B5	MithramycinA_vs_Control	1.48662	12.6456	9.2024	2.67e-06	2.99e-05
ENSG00000182405.6	PGBD4	MithramycinA_vs_Control	3.87408	5.46231	9.43253	2.7e-06	3.01e-05
ENSG00000090534.20	THPO	MithramycinA_vs_Control	3.33292	6.10139	9.38639	2.7e-06	3.01e-05
ENSG00000164611.13	PTTG1	MithramycinA_vs_Control	2.7124	10.9695	9.31518	2.73e-06	3.03e-05
ENSG00000168394.12	TAP1	MithramycinA_vs_Control	2.09617	9.61229	9.24917	2.72e-06	3.03e-05
ENSG00000101412.13	E2F1	MithramycinA_vs_Control	1.82562	9.55331	9.21414	2.73e-06	3.03e-05
ENSG00000231274.5	SBK3	MithramycinA_vs_Control	6.56158	3.87653	9.56849	2.74e-06	3.04e-05
ENSG00000204256.14	BRD2	MithramycinA_vs_Control	2.00011	11.7194	9.23224	2.74e-06	3.04e-05
ENSG00000086065.14	CHMP5	MithramycinA_vs_Control	1.75883	10.4902	9.19756	2.75e-06	3.05e-05
ENSG00000186666.6	BCDIN3D	MithramycinA_vs_Control	2.44337	7.1567	9.2685	2.77e-06	3.07e-05
ENSG00000168710.18	AHCYL1	MithramycinA_vs_Control	1.47933	10.3289	9.1578	2.78e-06	3.07e-05
ENSG00000179148.10	ALOXE3	MithramycinA_vs_Control	4.99496	3.75533	9.47494	2.79e-06	3.08e-05
ENSG00000094880.11	CDC23	MithramycinA_vs_Control	1.97678	8.2951	9.20538	2.8e-06	3.09e-05
ENSG00000196754.13	S100A2	MithramycinA_vs_Control	4.42235	8.25983	9.42256	2.83e-06	3.12e-05
ENSG00000048649.14	RSF1	MithramycinA_vs_Control	2.73235	8.95742	9.26329	2.87e-06	3.15e-05
ENSG00000105856.14	HBP1	MithramycinA_vs_Control	1.73496	9.95296	9.14094	2.9e-06	3.17e-05
ENSG00000165775.18	FUNDC2	MithramycinA_vs_Control	1.50863	11.8041	9.11612	2.9e-06	3.17e-05
ENSG00000166359.11	WDR88	MithramycinA_vs_Control	4.67519	3.76648	9.40367	2.93e-06	3.19e-05
ENSG00000135740.17	SLC9A5	MithramycinA_vs_Control	3.86604	4.7161	9.34817	2.92e-06	3.19e-05
ENSG00000184203.8	PPP1R2	MithramycinA_vs_Control	2.11919	9.6231	9.16872	2.94e-06	3.2e-05
ENSG00000273820.2	USP27X	MithramycinA_vs_Control	3.33189	5.36955	9.28377	2.97e-06	3.23e-05
ENSG00000249115.9	HAUS5	MithramycinA_vs_Control	2.05831	7.81987	9.1499	2.97e-06	3.23e-05
ENSG00000155918.8	RAET1L	MithramycinA_vs_Control	4.40731	7.63925	9.34804	3.03e-06	3.27e-05
ENSG00000188613.7	NANOS1	MithramycinA_vs_Control	2.60384	6.46219	9.18946	3.03e-06	3.27e-05
ENSG00000137494.14	ANKRD42	MithramycinA_vs_Control	2.52444	7.16776	9.18719	3.02e-06	3.27e-05
ENSG00000127452.9	FBXL12	MithramycinA_vs_Control	2.43532	8.52055	9.17499	3.02e-06	3.27e-05
ENSG00000147669.11	POLR2K	MithramycinA_vs_Control	2.21436	11.4187	9.14644	3.03e-06	3.27e-05
ENSG00000165782.11	PIP4P1	MithramycinA_vs_Control	2.12257	9.55597	9.13874	3.03e-06	3.27e-05
ENSG00000149609.6	C20orf144	MithramycinA_vs_Control	5.10138	4.11139	9.3827	3.05e-06	3.28e-05
ENSG00000187094.12	CCK	MithramycinA_vs_Control	4.75053	5.36018	9.36254	3.05e-06	3.28e-05
ENSG00000111669.15	TPI1	MithramycinA_vs_Control	1.62917	14.245	9.07069	3.06e-06	3.29e-05
ENSG00000126088.14	UROD	MithramycinA_vs_Control	2.01235	11.0614	9.10662	3.08e-06	3.31e-05
ENSG00000100221.11	JOSD1	MithramycinA_vs_Control	1.69663	9.90686	9.06161	3.11e-06	3.32e-05
ENSG00000116586.12	LAMTOR2	MithramycinA_vs_Control	1.63603	11.8788	9.05551	3.11e-06	3.32e-05
ENSG00000079616.13	KIF22	MithramycinA_vs_Control	1.80075	9.86012	9.06094	3.15e-06	3.36e-05
ENSG00000137094.16	DNAJB5	MithramycinA_vs_Control	4.64014	5.51118	9.31556	3.17e-06	3.37e-05
ENSG00000244219.7	TMEM225B	MithramycinA_vs_Control	7.48875	2.33239	9.43815	3.18e-06	3.39e-05
ENSG00000173110.8	HSPA6	MithramycinA_vs_Control	5.24691	3.14358	9.3335	3.22e-06	3.42e-05
ENSG00000140987.20	ZSCAN32	MithramycinA_vs_Control	2.03359	8.12152	9.06523	3.21e-06	3.42e-05
ENSG00000173013.6	CCDC96	MithramycinA_vs_Control	3.29646	5.80287	9.18436	3.25e-06	3.45e-05
ENSG00000161800.13	RACGAP1	MithramycinA_vs_Control	2.06557	9.46356	9.05123	3.27e-06	3.46e-05
ENSG00000160360.13	GPSM1	MithramycinA_vs_Control	2.86265	6.47945	9.1311	3.29e-06	3.47e-05
ENSG00000198612.11	COPS8	MithramycinA_vs_Control	1.98076	10.0806	9.03693	3.28e-06	3.47e-05
ENSG00000162702.8	ZNF281	MithramycinA_vs_Control	2.09697	7.459	9.03786	3.32e-06	3.5e-05
ENSG00000147416.11	ATP6V1B2	MithramycinA_vs_Control	2.59857	8.99219	9.08905	3.33e-06	3.51e-05
ENSG00000196655.12	TRAPPC4	MithramycinA_vs_Control	1.48652	10.8812	8.9532	3.38e-06	3.55e-05
ENSG00000134690.11	CDCA8	MithramycinA_vs_Control	2.20205	9.05378	9.02198	3.41e-06	3.57e-05
ENSG00000204310.13	AGPAT1	MithramycinA_vs_Control	1.84647	10.5646	8.97299	3.44e-06	3.6e-05
ENSG00000241563.4	CORT	MithramycinA_vs_Control	6.57866	2.74296	9.3114	3.47e-06	3.62e-05
ENSG00000135637.14	CCDC142	MithramycinA_vs_Control	1.7966	8.59669	8.95531	3.48e-06	3.62e-05
ENSG00000143933.19	CALM2	MithramycinA_vs_Control	1.37992	14.6787	8.91422	3.47e-06	3.62e-05
ENSG00000103343.13	ZNF174	MithramycinA_vs_Control	2.3807	7.34095	9.00564	3.53e-06	3.66e-05
ENSG00000165678.21	GHITM	MithramycinA_vs_Control	1.41553	12.316	8.8999	3.53e-06	3.66e-05
ENSG00000253276.4	CCDC71L	MithramycinA_vs_Control	2.59384	6.75924	9.02531	3.54e-06	3.67e-05
ENSG00000154945.7	ANKRD40	MithramycinA_vs_Control	1.70911	8.78093	8.91958	3.57e-06	3.68e-05
ENSG00000125835.19	SNRPB	MithramycinA_vs_Control	1.46255	12.9709	8.89477	3.56e-06	3.68e-05
ENSG00000183647.11	ZNF530	MithramycinA_vs_Control	4.32853	5.22649	9.14551	3.64e-06	3.74e-05
ENSG00000178397.13	FAM220A	MithramycinA_vs_Control	1.77785	8.66367	8.90222	3.65e-06	3.74e-05
ENSG00000151498.12	ACAD8	MithramycinA_vs_Control	1.61152	9.54065	8.88246	3.66e-06	3.75e-05
ENSG00000163930.10	BAP1	MithramycinA_vs_Control	2.02415	9.44438	8.92333	3.67e-06	3.76e-05
ENSG00000168477.19	TNXB	MithramycinA_vs_Control	4.87957	4.44561	9.16457	3.7e-06	3.77e-05
ENSG00000149212.12	SESN3	MithramycinA_vs_Control	3.99072	4.26401	9.10711	3.69e-06	3.77e-05
ENSG00000167103.12	PIP5KL1	MithramycinA_vs_Control	3.69566	6.3137	9.07958	3.71e-06	3.77e-05
ENSG00000133065.11	SLC41A1	MithramycinA_vs_Control	1.97967	8.56369	8.90817	3.71e-06	3.77e-05
ENSG00000160714.10	UBE2Q1	MithramycinA_vs_Control	1.43483	10.4864	8.84641	3.72e-06	3.78e-05
ENSG00000106330.12	MOSPD3	MithramycinA_vs_Control	2.37629	9.06211	8.94275	3.74e-06	3.8e-05
ENSG00000182083.8	OR6B2	MithramycinA_vs_Control	6.41681	1.78653	9.21287	3.78e-06	3.83e-05
ENSG00000125812.16	GZF1	MithramycinA_vs_Control	2.18538	7.54768	8.90846	3.79e-06	3.84e-05
ENSG00000105085.11	MED26	MithramycinA_vs_Control	2.63006	6.96131	8.94965	3.82e-06	3.85e-05
ENSG00000185085.2	INTS5	MithramycinA_vs_Control	2.2974	9.55703	8.91494	3.81e-06	3.85e-05
ENSG00000106399.11	RPA3	MithramycinA_vs_Control	1.99224	10.0802	8.869	3.86e-06	3.88e-05
ENSG00000132823.11	OSER1	MithramycinA_vs_Control	1.8911	10.4927	8.85903	3.85e-06	3.88e-05
ENSG00000147400.10	CETN2	MithramycinA_vs_Control	2.17528	10.8917	8.87858	3.9e-06	3.91e-05
ENSG00000170852.11	KBTBD2	MithramycinA_vs_Control	1.76912	9.53369	8.82615	3.92e-06	3.94e-05
ENSG00000133789.15	SWAP70	MithramycinA_vs_Control	1.98287	7.53769	8.8433	3.95e-06	3.96e-05
ENSG00000188290.11	HES4	MithramycinA_vs_Control	1.98651	9.39152	8.83525	3.98e-06	3.98e-05
ENSG00000100099.21	HPS4	MithramycinA_vs_Control	2.18481	8.02682	8.85022	4.01e-06	4e-05
ENSG00000196428.12	TSC22D2	MithramycinA_vs_Control	2.18516	8.25093	8.83529	4.07e-06	4.06e-05
ENSG00000173545.5	ZNF622	MithramycinA_vs_Control	1.95341	9.99725	8.78693	4.16e-06	4.14e-05
ENSG00000196436.8	NPIPB15	MithramycinA_vs_Control	6.23593	1.81554	9.10056	4.18e-06	4.15e-05
ENSG00000118515.12	SGK1	MithramycinA_vs_Control	2.47215	9.03651	8.83035	4.21e-06	4.17e-05
ENSG00000188493.15	C19orf54	MithramycinA_vs_Control	2.44074	8.35859	8.82383	4.23e-06	4.17e-05
ENSG00000131495.9	NDUFA2	MithramycinA_vs_Control	2.35147	12.5901	8.817	4.21e-06	4.17e-05
ENSG00000007341.19	ST7L	MithramycinA_vs_Control	2.29214	8.43703	8.8073	4.23e-06	4.17e-05
ENSG00000101843.19	PSMD10	MithramycinA_vs_Control	1.77134	10.61	8.75087	4.22e-06	4.17e-05
ENSG00000140307.11	GTF2A2	MithramycinA_vs_Control	1.57235	11.6547	8.7339	4.21e-06	4.17e-05
ENSG00000137575.12	SDCBP	MithramycinA_vs_Control	2.23221	12.0277	8.79371	4.26e-06	4.18e-05
ENSG00000063322.15	MED29	MithramycinA_vs_Control	1.64689	10.5186	8.73178	4.25e-06	4.18e-05
ENSG00000116521.11	SCAMP3	MithramycinA_vs_Control	1.4576	11.0364	8.70742	4.27e-06	4.2e-05
ENSG00000110955.9	ATP5F1B	MithramycinA_vs_Control	1.5085	14.2734	8.70281	4.31e-06	4.23e-05
ENSG00000173933.21	RBM4	MithramycinA_vs_Control	1.3085	12.0213	8.68356	4.32e-06	4.23e-05
ENSG00000090924.15	PLEKHG2	MithramycinA_vs_Control	2.50936	8.25834	8.80252	4.35e-06	4.25e-05
ENSG00000177700.6	POLR2L	MithramycinA_vs_Control	1.73227	12.6981	8.71755	4.34e-06	4.25e-05
ENSG00000149043.16	SYT8	MithramycinA_vs_Control	2.38971	7.95092	8.78549	4.36e-06	4.26e-05
ENSG00000102225.16	CDK16	MithramycinA_vs_Control	1.55138	11.2644	8.69487	4.36e-06	4.26e-05
ENSG00000179119.15	SPTY2D1	MithramycinA_vs_Control	2.3267	8.69144	8.76965	4.4e-06	4.28e-05
ENSG00000145386.11	CCNA2	MithramycinA_vs_Control	2.20913	8.78063	8.74491	4.45e-06	4.31e-05
ENSG00000197181.12	PIWIL2	MithramycinA_vs_Control	5.0809	4.63025	8.96881	4.5e-06	4.34e-05
ENSG00000105520.10	PLPPR2	MithramycinA_vs_Control	2.4433	8.34936	8.75878	4.5e-06	4.35e-05
ENSG00000163602.11	RYBP	MithramycinA_vs_Control	1.9608	8.00575	8.69904	4.53e-06	4.37e-05
ENSG00000237649.8	KIFC1	MithramycinA_vs_Control	1.91481	8.46631	8.69288	4.54e-06	4.37e-05
ENSG00000070495.15	JMJD6	MithramycinA_vs_Control	1.9897	9.04717	8.6962	4.56e-06	4.39e-05
ENSG00000164040.18	PGRMC2	MithramycinA_vs_Control	1.68928	10.0944	8.65982	4.58e-06	4.39e-05
ENSG00000106153.13	CHCHD2	MithramycinA_vs_Control	1.42959	14.6249	8.63446	4.58e-06	4.39e-05
ENSG00000175279.22	CENPS	MithramycinA_vs_Control	2.17545	8.99429	8.70392	4.62e-06	4.41e-05
ENSG00000111325.16	OGFOD2	MithramycinA_vs_Control	1.7357	9.33392	8.65923	4.6e-06	4.41e-05
ENSG00000213551.7	DNAJC9	MithramycinA_vs_Control	1.65178	9.7382	8.65086	4.6e-06	4.41e-05
ENSG00000149646.12	CNBD2	MithramycinA_vs_Control	3.16688	6.71859	8.80102	4.64e-06	4.43e-05
ENSG00000143303.12	RRNAD1	MithramycinA_vs_Control	2.50755	10.1179	8.73317	4.65e-06	4.43e-05
ENSG00000140265.13	ZSCAN29	MithramycinA_vs_Control	2.46012	8.6188	8.72693	4.65e-06	4.44e-05
ENSG00000102978.13	POLR2C	MithramycinA_vs_Control	1.41166	11.5236	8.61161	4.67e-06	4.45e-05
ENSG00000146425.11	DYNLT1	MithramycinA_vs_Control	1.67461	11.729	8.63178	4.7e-06	4.47e-05
ENSG00000152443.13	ZNF776	MithramycinA_vs_Control	2.9852	7.76777	8.76788	4.71e-06	4.48e-05
ENSG00000259330.3	INAFM2	MithramycinA_vs_Control	2.35664	8.09842	8.69222	4.76e-06	4.51e-05
ENSG00000156787.17	TBC1D31	MithramycinA_vs_Control	1.91261	9.03583	8.64034	4.78e-06	4.52e-05
ENSG00000155090.15	KLF10	MithramycinA_vs_Control	1.38586	10.0277	8.58557	4.78e-06	4.52e-05
ENSG00000173113.7	TRMT112	MithramycinA_vs_Control	1.67399	13.2125	8.60669	4.81e-06	4.54e-05
ENSG00000263620.1	RP11-599B13.6	MithramycinA_vs_Control	3.71533	8.65983	8.79943	4.86e-06	4.57e-05
ENSG00000204542.3	C6orf15	MithramycinA_vs_Control	5.49047	2.4719	8.9026	4.89e-06	4.59e-05
ENSG00000100462.16	PRMT5	MithramycinA_vs_Control	1.78417	10.2323	8.59234	4.94e-06	4.63e-05
ENSG00000169429.11	CXCL8	MithramycinA_vs_Control	3.03878	7.3745	8.71842	4.97e-06	4.65e-05
ENSG00000132286.12	TIMM10B	MithramycinA_vs_Control	1.41635	10.2986	8.54566	4.99e-06	4.66e-05
ENSG00000196639.7	HRH1	MithramycinA_vs_Control	2.45366	6.24702	8.65047	5.01e-06	4.67e-05
ENSG00000179222.18	MAGED1	MithramycinA_vs_Control	1.74206	10.6711	8.57272	5.01e-06	4.67e-05
ENSG00000187475.6	H1-6	MithramycinA_vs_Control	7.98627	2.79832	8.96367	5.03e-06	4.68e-05
ENSG00000143443.10	C1orf56	MithramycinA_vs_Control	3.91719	8.01195	8.77527	5.05e-06	4.69e-05
ENSG00000132646.11	PCNA	MithramycinA_vs_Control	1.47375	11.971	8.5382	5.05e-06	4.69e-05
ENSG00000168005.9	SPINDOC	MithramycinA_vs_Control	1.66114	9.93748	8.54166	5.13e-06	4.76e-05
ENSG00000138613.14	APH1B	MithramycinA_vs_Control	2.64446	6.96161	8.64323	5.15e-06	4.77e-05
ENSG00000204599.14	TRIM39	MithramycinA_vs_Control	2.43508	8.01904	8.6211	5.15e-06	4.77e-05
ENSG00000024862.18	CCDC28A	MithramycinA_vs_Control	1.79644	9.53935	8.54525	5.18e-06	4.79e-05
ENSG00000013275.8	PSMC4	MithramycinA_vs_Control	1.55112	11.6607	8.51365	5.22e-06	4.81e-05
ENSG00000147535.17	PLPP5	MithramycinA_vs_Control	2.47741	8.99096	8.60736	5.24e-06	4.82e-05
ENSG00000103121.9	CMC2	MithramycinA_vs_Control	1.63209	11.5188	8.51803	5.23e-06	4.82e-05
ENSG00000116497.18	S100PBP	MithramycinA_vs_Control	2.04339	8.20023	8.54947	5.3e-06	4.86e-05
ENSG00000168887.11	C2orf68	MithramycinA_vs_Control	1.59922	9.82839	8.5044	5.29e-06	4.86e-05
ENSG00000184988.8	TMEM106A	MithramycinA_vs_Control	2.73028	6.78213	8.61769	5.33e-06	4.88e-05
ENSG00000179674.4	ARL14	MithramycinA_vs_Control	4.85222	7.0824	8.77722	5.34e-06	4.89e-05
ENSG00000274750.3	H3C6	MithramycinA_vs_Control	3.33514	6.5874	8.66546	5.37e-06	4.9e-05
ENSG00000125841.13	NRSN2	MithramycinA_vs_Control	2.36171	9.61441	8.57162	5.37e-06	4.9e-05
ENSG00000129028.9	THAP10	MithramycinA_vs_Control	2.20339	7.48324	8.55096	5.39e-06	4.91e-05
ENSG00000168298.7	H1-4	MithramycinA_vs_Control	3.23629	5.65574	8.64645	5.43e-06	4.94e-05
ENSG00000197343.11	ZNF655	MithramycinA_vs_Control	1.89044	9.82233	8.50512	5.45e-06	4.95e-05
ENSG00000166924.9	NYAP1	MithramycinA_vs_Control	4.77766	3.24015	8.73916	5.52e-06	5e-05
ENSG00000135047.16	CTSL	MithramycinA_vs_Control	2.56867	8.13482	8.56544	5.52e-06	5e-05
ENSG00000107262.26	BAG1	MithramycinA_vs_Control	1.72377	10.8547	8.47533	5.51e-06	5e-05
ENSG00000128463.13	EMC4	MithramycinA_vs_Control	1.4485	11.7416	8.44588	5.53e-06	5e-05
ENSG00000149547.15	EI24	MithramycinA_vs_Control	1.29034	11.7638	8.43085	5.53e-06	5e-05
ENSG00000110756.18	HPS5	MithramycinA_vs_Control	2.14294	7.91902	8.51342	5.55e-06	5.01e-05
ENSG00000117408.11	IPO13	MithramycinA_vs_Control	2.32713	9.09468	8.52225	5.62e-06	5.05e-05
ENSG00000115289.14	PCGF1	MithramycinA_vs_Control	1.82406	9.00855	8.4692	5.61e-06	5.05e-05
ENSG00000110435.13	PDHX	MithramycinA_vs_Control	1.77934	9.39564	8.46496	5.6e-06	5.05e-05
ENSG00000286522.2	H3C2	MithramycinA_vs_Control	4.27253	5.01811	8.68862	5.63e-06	5.06e-05
ENSG00000213722.10	DDAH2	MithramycinA_vs_Control	1.49107	10.8512	8.4282	5.65e-06	5.07e-05
ENSG00000213462.5	ERV3-1	MithramycinA_vs_Control	4.41394	6.91753	8.68775	5.68e-06	5.1e-05
ENSG00000116161.18	CACYBP	MithramycinA_vs_Control	1.60941	10.8381	8.42807	5.71e-06	5.12e-05
ENSG00000113525.10	IL5	MithramycinA_vs_Control	6.04376	1.69327	8.7558	5.77e-06	5.17e-05
ENSG00000008405.12	CRY1	MithramycinA_vs_Control	2.4228	7.25271	8.50632	5.76e-06	5.17e-05
ENSG00000142669.15	SH3BGRL3	MithramycinA_vs_Control	1.46319	14.1143	8.40094	5.79e-06	5.17e-05
ENSG00000149679.11	CABLES2	MithramycinA_vs_Control	2.21203	7.89323	8.47202	5.83e-06	5.2e-05
ENSG00000131871.15	SELENOS	MithramycinA_vs_Control	1.57254	11.1088	8.39801	5.87e-06	5.23e-05
ENSG00000037749.13	MFAP3	MithramycinA_vs_Control	2.05237	8.24411	8.44425	5.89e-06	5.25e-05
ENSG00000105419.18	MEIS3	MithramycinA_vs_Control	3.71319	6.93509	8.59743	5.92e-06	5.26e-05
ENSG00000119630.14	PGF	MithramycinA_vs_Control	4.305	5.407	8.63211	5.96e-06	5.3e-05
ENSG00000179476.8	C14orf28	MithramycinA_vs_Control	3.25588	5.35718	8.54511	6.01e-06	5.33e-05
ENSG00000205097.7	FRG2	MithramycinA_vs_Control	5.96511	1.73075	8.70141	6.07e-06	5.37e-05
ENSG00000160588.10	MPZL3	MithramycinA_vs_Control	1.88257	8.86732	8.39373	6.09e-06	5.37e-05
ENSG00000137343.18	ATAT1	MithramycinA_vs_Control	1.78785	7.81399	8.3838	6.08e-06	5.37e-05
ENSG00000159873.10	CCDC117	MithramycinA_vs_Control	1.64888	9.09694	8.36757	6.1e-06	5.37e-05
ENSG00000112592.14	TBP	MithramycinA_vs_Control	2.02052	8.40689	8.40221	6.13e-06	5.39e-05
ENSG00000133316.16	WDR74	MithramycinA_vs_Control	1.90493	11.4691	8.38823	6.13e-06	5.4e-05
ENSG00000139620.13	KANSL2	MithramycinA_vs_Control	1.75762	9.78413	8.36717	6.17e-06	5.42e-05
ENSG00000278463.2	H2AC4	MithramycinA_vs_Control	5.98116	1.67762	8.68316	6.18e-06	5.43e-05
ENSG00000117616.18	RSRP1	MithramycinA_vs_Control	3.62366	10.2476	8.54707	6.18e-06	5.43e-05
ENSG00000163576.18	EFHB	MithramycinA_vs_Control	6.24909	2.12569	8.68862	6.21e-06	5.44e-05
ENSG00000119953.14	SMNDC1	MithramycinA_vs_Control	1.62033	8.92701	8.33684	6.27e-06	5.48e-05
ENSG00000076706.17	MCAM	MithramycinA_vs_Control	2.91433	9.1336	8.46896	6.29e-06	5.49e-05
ENSG00000175782.11	SLC35E3	MithramycinA_vs_Control	2.17084	7.08263	8.38926	6.31e-06	5.5e-05
ENSG00000112378.12	PERP	MithramycinA_vs_Control	1.35123	11.1384	8.30124	6.34e-06	5.52e-05
ENSG00000182749.6	PAQR7	MithramycinA_vs_Control	2.17079	8.84649	8.37963	6.37e-06	5.53e-05
ENSG00000105479.16	ODAD1	MithramycinA_vs_Control	4.55	3.92184	8.57801	6.39e-06	5.54e-05
ENSG00000173805.16	HAP1	MithramycinA_vs_Control	4.7834	3.46871	8.58977	6.4e-06	5.55e-05
ENSG00000213246.7	SUPT4H1	MithramycinA_vs_Control	1.54272	11.6039	8.30588	6.42e-06	5.56e-05
ENSG00000131019.11	ULBP3	MithramycinA_vs_Control	2.33906	6.88106	8.3821	6.47e-06	5.59e-05
ENSG00000239887.6	C1orf226	MithramycinA_vs_Control	2.33027	7.7886	8.38224	6.46e-06	5.59e-05
ENSG00000112473.18	SLC39A7	MithramycinA_vs_Control	1.25621	11.6349	8.26655	6.52e-06	5.62e-05
ENSG00000111206.13	FOXM1	MithramycinA_vs_Control	1.85927	9.46016	8.32178	6.53e-06	5.63e-05
ENSG00000135148.12	TRAFD1	MithramycinA_vs_Control	2.16799	8.73943	8.3515	6.55e-06	5.64e-05
ENSG00000167005.14	NUDT21	MithramycinA_vs_Control	1.60483	10.8822	8.29315	6.54e-06	5.64e-05
ENSG00000081041.9	CXCL2	MithramycinA_vs_Control	3.20502	6.3099	8.44091	6.64e-06	5.69e-05
ENSG00000184277.13	TM2D3	MithramycinA_vs_Control	1.8982	10.027	8.31344	6.61e-06	5.69e-05
ENSG00000187244.12	BCAM	MithramycinA_vs_Control	1.43161	11.3375	8.25206	6.71e-06	5.74e-05
ENSG00000169877.10	AHSP	MithramycinA_vs_Control	6.52997	1.81482	8.61556	6.74e-06	5.75e-05
ENSG00000285053.1	TBCE	MithramycinA_vs_Control	3.36639	5.9175	8.43875	6.75e-06	5.75e-05
ENSG00000174939.11	ASPHD1	MithramycinA_vs_Control	1.8587	10.5686	8.28369	6.78e-06	5.78e-05
ENSG00000154025.16	SLC5A10	MithramycinA_vs_Control	5.72078	2.37817	8.56876	6.84e-06	5.79e-05
ENSG00000038358.15	EDC4	MithramycinA_vs_Control	1.8482	9.58823	8.27711	6.82e-06	5.79e-05
ENSG00000103707.10	MTFMT	MithramycinA_vs_Control	1.73257	8.28712	8.2655	6.82e-06	5.79e-05
ENSG00000137409.20	MTCH1	MithramycinA_vs_Control	1.47586	12.4567	8.23693	6.84e-06	5.79e-05
ENSG00000125531.7	FNDC11	MithramycinA_vs_Control	4.43392	5.76919	8.49937	6.86e-06	5.8e-05
ENSG00000179021.10	C3orf38	MithramycinA_vs_Control	2.4262	6.85065	8.32442	6.92e-06	5.85e-05
ENSG00000164442.10	CITED2	MithramycinA_vs_Control	2.15585	8.64043	8.29345	6.94e-06	5.86e-05
ENSG00000166454.10	ATMIN	MithramycinA_vs_Control	2.01954	9.10315	8.27922	6.94e-06	5.86e-05
ENSG00000172602.11	RND1	MithramycinA_vs_Control	4.46844	6.87809	8.48002	7.01e-06	5.9e-05
ENSG00000166780.11	BMERB1	MithramycinA_vs_Control	5.25444	4.63047	8.52063	7.03e-06	5.91e-05
ENSG00000204859.13	ZBTB48	MithramycinA_vs_Control	2.14064	9.15218	8.27778	7.04e-06	5.92e-05
ENSG00000105996.7	HOXA2	MithramycinA_vs_Control	2.13414	7.04995	8.27755	7.04e-06	5.92e-05
ENSG00000159388.6	BTG2	MithramycinA_vs_Control	1.97384	8.54421	8.25863	7.05e-06	5.92e-05
ENSG00000197768.10	STPG3	MithramycinA_vs_Control	4.77926	4.44639	8.48716	7.09e-06	5.94e-05
ENSG00000135974.10	C2orf49	MithramycinA_vs_Control	2.82087	8.4902	8.32463	7.21e-06	6.03e-05
ENSG00000165861.14	ZFYVE1	MithramycinA_vs_Control	2.42229	6.64757	8.28575	7.2e-06	6.03e-05
ENSG00000165458.14	INPPL1	MithramycinA_vs_Control	1.42119	10.8531	8.18194	7.2e-06	6.03e-05
ENSG00000223638.3	RFPL4A	MithramycinA_vs_Control	5.79068	2.17001	8.51424	7.25e-06	6.05e-05
ENSG00000100109.17	TFIP11	MithramycinA_vs_Control	2.12422	8.28278	8.24848	7.24e-06	6.05e-05
ENSG00000204264.12	PSMB8	MithramycinA_vs_Control	1.56897	10.944	8.18713	7.26e-06	6.06e-05
ENSG00000181222.19	POLR2A	MithramycinA_vs_Control	1.85488	9.72801	8.21045	7.31e-06	6.09e-05
ENSG00000198954.9	KIFBP	MithramycinA_vs_Control	1.59371	9.21568	8.18241	7.32e-06	6.09e-05
ENSG00000142686.8	C1orf216	MithramycinA_vs_Control	1.84765	8.72488	8.20622	7.33e-06	6.1e-05
ENSG00000084731.15	KIF3C	MithramycinA_vs_Control	3.42667	5.6429	8.35734	7.36e-06	6.12e-05
ENSG00000241839.10	PLEKHO2	MithramycinA_vs_Control	2.43747	8.00275	8.25893	7.41e-06	6.15e-05
ENSG00000108106.14	UBE2S	MithramycinA_vs_Control	2.49209	11.9178	8.2561	7.47e-06	6.2e-05
ENSG00000215251.4	FASTKD5	MithramycinA_vs_Control	1.84834	8.69544	8.1841	7.5e-06	6.22e-05
ENSG00000269556.8	TMEM185A	MithramycinA_vs_Control	1.77994	8.9041	8.16835	7.57e-06	6.26e-05
ENSG00000119878.6	CRIPT	MithramycinA_vs_Control	2.0516	8.16887	8.19604	7.58e-06	6.27e-05
ENSG00000165915.14	SLC39A13	MithramycinA_vs_Control	1.70527	9.6695	8.15799	7.59e-06	6.27e-05
ENSG00000155111.15	CDK19	MithramycinA_vs_Control	1.7939	8.12096	8.16224	7.63e-06	6.3e-05
ENSG00000033050.9	ABCF2	MithramycinA_vs_Control	1.91073	9.94318	8.16601	7.7e-06	6.35e-05
ENSG00000136235.17	GPNMB	MithramycinA_vs_Control	4.18452	5.14004	8.36697	7.71e-06	6.36e-05
ENSG00000205707.11	ETFRF1	MithramycinA_vs_Control	2.24425	8.77626	8.19646	7.74e-06	6.37e-05
ENSG00000001167.15	NFYA	MithramycinA_vs_Control	2.00316	8.5663	8.16953	7.75e-06	6.38e-05
ENSG00000184840.12	TMED9	MithramycinA_vs_Control	1.81021	11.4142	8.144	7.79e-06	6.4e-05
ENSG00000203722.8	RAET1G	MithramycinA_vs_Control	5.57761	3.67977	8.42965	7.81e-06	6.42e-05
ENSG00000166595.12	CIAO2B	MithramycinA_vs_Control	1.56477	12.315	8.11697	7.81e-06	6.42e-05
ENSG00000176749.9	CDK5R1	MithramycinA_vs_Control	2.31774	6.42745	8.18993	7.85e-06	6.44e-05
ENSG00000084693.16	AGBL5	MithramycinA_vs_Control	1.77729	10.2547	8.12959	7.88e-06	6.45e-05
ENSG00000143368.10	SF3B4	MithramycinA_vs_Control	1.9925	11.2196	8.15043	7.89e-06	6.46e-05
ENSG00000132522.16	GPS2	MithramycinA_vs_Control	1.68619	10.5899	8.11294	7.94e-06	6.49e-05
ENSG00000183508.5	TENT5C	MithramycinA_vs_Control	3.62262	4.69618	8.29495	7.97e-06	6.5e-05
ENSG00000112984.12	KIF20A	MithramycinA_vs_Control	2.60176	7.75939	8.20421	7.97e-06	6.5e-05
ENSG00000126254.12	RBM42	MithramycinA_vs_Control	1.64814	11.4887	8.09279	8.07e-06	6.57e-05
ENSG00000153767.10	GTF2E1	MithramycinA_vs_Control	2.50425	7.74498	8.17842	8.1e-06	6.59e-05
ENSG00000163026.12	WDCP	MithramycinA_vs_Control	1.91012	7.16453	8.11081	8.15e-06	6.61e-05
ENSG00000141552.18	ANAPC11	MithramycinA_vs_Control	1.42131	12.6726	8.06006	8.17e-06	6.62e-05
ENSG00000197162.10	ZNF785	MithramycinA_vs_Control	2.22095	7.64591	8.1358	8.21e-06	6.65e-05
ENSG00000184619.8	KRBA2	MithramycinA_vs_Control	4.38648	4.94791	8.31102	8.27e-06	6.69e-05
ENSG00000041802.11	LSG1	MithramycinA_vs_Control	1.43013	9.81252	8.04707	8.28e-06	6.69e-05
ENSG00000176087.16	SLC35A4	MithramycinA_vs_Control	1.3459	11.0337	8.04084	8.28e-06	6.69e-05
ENSG00000187866.10	PABIR1	MithramycinA_vs_Control	1.96236	7.10147	8.09434	8.33e-06	6.72e-05
ENSG00000204569.10	PPP1R10	MithramycinA_vs_Control	1.7161	10.0019	8.06695	8.35e-06	6.72e-05
ENSG00000122203.15	KIAA1191	MithramycinA_vs_Control	1.28501	10.8011	8.02794	8.35e-06	6.72e-05
ENSG00000129355.7	CDKN2D	MithramycinA_vs_Control	2.94251	7.79635	8.1895	8.37e-06	6.74e-05
ENSG00000092929.12	UNC13D	MithramycinA_vs_Control	2.88157	7.56464	8.17741	8.43e-06	6.76e-05
ENSG00000213588.6	ZBTB9	MithramycinA_vs_Control	2.83256	8.16481	8.16491	8.49e-06	6.81e-05
ENSG00000147536.12	GINS4	MithramycinA_vs_Control	3.60697	6.52231	8.22994	8.5e-06	6.82e-05
ENSG00000235387.5	SPAAR	MithramycinA_vs_Control	6.29841	3.25851	8.37007	8.55e-06	6.83e-05
ENSG00000161036.13	LRWD1	MithramycinA_vs_Control	1.97541	9.32645	8.07345	8.53e-06	6.83e-05
ENSG00000111412.6	SPRING1	MithramycinA_vs_Control	1.73996	9.69471	8.04822	8.53e-06	6.83e-05
ENSG00000087586.18	AURKA	MithramycinA_vs_Control	1.8736	9.97442	8.05493	8.6e-06	6.86e-05
ENSG00000110047.18	EHD1	MithramycinA_vs_Control	1.78462	10.3828	8.04412	8.61e-06	6.86e-05
ENSG00000089737.17	DDX24	MithramycinA_vs_Control	1.54439	10.7819	8.02123	8.6e-06	6.86e-05
ENSG00000153094.24	BCL2L11	MithramycinA_vs_Control	1.87107	8.19382	8.04653	8.67e-06	6.9e-05
ENSG00000185189.18	NRBP2	MithramycinA_vs_Control	1.87468	7.95165	8.0377	8.75e-06	6.96e-05
ENSG00000129055.13	ANAPC13	MithramycinA_vs_Control	1.80655	10.4902	8.02698	8.79e-06	6.98e-05
ENSG00000115129.14	TP53I3	MithramycinA_vs_Control	1.7898	8.72682	8.02196	8.82e-06	7e-05
ENSG00000089280.19	FUS	MithramycinA_vs_Control	1.51753	10.2909	7.99308	8.84e-06	7e-05
ENSG00000125459.17	MSTO1	MithramycinA_vs_Control	1.69234	8.99957	7.99962	8.93e-06	7.06e-05
ENSG00000147789.16	ZNF7	MithramycinA_vs_Control	1.91247	8.32027	8.01346	9.02e-06	7.12e-05
ENSG00000130724.9	CHMP2A	MithramycinA_vs_Control	1.4742	12.1824	7.95584	9.15e-06	7.21e-05
ENSG00000172638.13	EFEMP2	MithramycinA_vs_Control	4.4243	5.72619	8.21068	9.18e-06	7.23e-05
ENSG00000129353.15	SLC44A2	MithramycinA_vs_Control	1.43729	10.7492	7.94825	9.19e-06	7.23e-05
ENSG00000177683.14	THAP5	MithramycinA_vs_Control	2.52197	8.74255	8.05551	9.22e-06	7.25e-05
ENSG00000187954.13	CYHR1	MithramycinA_vs_Control	1.29032	10.6416	7.92961	9.25e-06	7.26e-05
ENSG00000178229.8	ZNF543	MithramycinA_vs_Control	2.44154	6.45015	8.04048	9.29e-06	7.29e-05
ENSG00000253719.4	ATXN7L3B	MithramycinA_vs_Control	1.41039	9.66632	7.93383	9.31e-06	7.29e-05
ENSG00000166860.3	ZBTB39	MithramycinA_vs_Control	2.10346	7.07419	8.00014	9.34e-06	7.31e-05
ENSG00000171786.6	NHLH1	MithramycinA_vs_Control	6.96946	2.45473	8.3042	9.35e-06	7.32e-05
ENSG00000113552.16	GNPDA1	MithramycinA_vs_Control	1.88405	10.6088	7.97445	9.36e-06	7.32e-05
ENSG00000172115.9	CYCS	MithramycinA_vs_Control	1.6868	11.1624	7.95455	9.36e-06	7.32e-05
ENSG00000213937.4	CLDN9	MithramycinA_vs_Control	1.77212	8.31938	7.96128	9.38e-06	7.33e-05
ENSG00000040633.13	PHF23	MithramycinA_vs_Control	1.92559	9.61249	7.96736	9.48e-06	7.39e-05
ENSG00000013563.14	DNASE1L1	MithramycinA_vs_Control	1.674	10.3192	7.93716	9.52e-06	7.41e-05
ENSG00000251692.8	PTX4	MithramycinA_vs_Control	5.87316	2.04036	8.22394	9.75e-06	7.58e-05
ENSG00000165879.9	FRAT1	MithramycinA_vs_Control	2.63104	7.20489	8.00998	9.78e-06	7.59e-05
ENSG00000172382.10	PRSS27	MithramycinA_vs_Control	3.64403	5.35014	8.09584	9.79e-06	7.6e-05
ENSG00000103199.14	ZNF500	MithramycinA_vs_Control	1.94866	7.51063	7.93207	9.86e-06	7.64e-05
ENSG00000109079.10	TNFAIP1	MithramycinA_vs_Control	1.6322	9.45247	7.89699	9.89e-06	7.65e-05
ENSG00000268655.2	CTB-60B18.10	MithramycinA_vs_Control	5.75738	3.54382	8.20246	9.92e-06	7.67e-05
ENSG00000235106.10	BRD3OS	MithramycinA_vs_Control	2.17842	8.10098	7.94665	9.96e-06	7.69e-05
ENSG00000132680.11	KHDC4	MithramycinA_vs_Control	2.44729	9.68394	7.96883	1e-05	7.73e-05
ENSG00000072849.11	DERL2	MithramycinA_vs_Control	2.0632	9.91284	7.92297	1.01e-05	7.77e-05
ENSG00000123240.17	OPTN	MithramycinA_vs_Control	1.52103	9.49762	7.86366	1.01e-05	7.8e-05
ENSG00000102901.13	CENPT	MithramycinA_vs_Control	1.94944	8.8276	7.90068	1.02e-05	7.84e-05
ENSG00000185475.11	TMEM179B	MithramycinA_vs_Control	1.68067	11.8372	7.87078	1.02e-05	7.84e-05
ENSG00000119760.16	SUPT7L	MithramycinA_vs_Control	1.54486	9.55378	7.85821	1.02e-05	7.84e-05
ENSG00000140326.13	CDAN1	MithramycinA_vs_Control	2.21401	7.8227	7.92363	1.02e-05	7.86e-05
ENSG00000163040.15	CCDC74A	MithramycinA_vs_Control	2.31197	6.86101	7.93113	1.03e-05	7.88e-05
ENSG00000146859.6	TMEM140	MithramycinA_vs_Control	1.76842	9.71423	7.86803	1.03e-05	7.92e-05
ENSG00000119523.10	ALG2	MithramycinA_vs_Control	1.45114	9.84563	7.83398	1.04e-05	7.94e-05
ENSG00000183624.14	HMCES	MithramycinA_vs_Control	1.64766	10.3609	7.84945	1.04e-05	7.96e-05
ENSG00000178913.8	TAF7	MithramycinA_vs_Control	1.38644	10.7512	7.82471	1.04e-05	7.96e-05
ENSG00000151743.11	AMN1	MithramycinA_vs_Control	1.88055	7.19766	7.86702	1.05e-05	7.99e-05
ENSG00000224470.9	ATXN1L	MithramycinA_vs_Control	1.56749	8.5538	7.83604	1.05e-05	7.99e-05
ENSG00000006047.13	YBX2	MithramycinA_vs_Control	2.16645	7.73286	7.89247	1.05e-05	8.01e-05
ENSG00000117461.15	PIK3R3	MithramycinA_vs_Control	1.88564	7.40467	7.86091	1.06e-05	8.02e-05
ENSG00000141642.9	ELAC1	MithramycinA_vs_Control	2.523	6.69562	7.92567	1.06e-05	8.03e-05
ENSG00000154920.15	EME1	MithramycinA_vs_Control	3.30269	6.79147	7.99334	1.06e-05	8.05e-05
ENSG00000121101.16	TEX14	MithramycinA_vs_Control	6.24265	2.41739	8.15108	1.07e-05	8.08e-05
ENSG00000108379.10	WNT3	MithramycinA_vs_Control	3.48314	5.23115	8.00198	1.07e-05	8.08e-05
ENSG00000164104.12	HMGB2	MithramycinA_vs_Control	2.53776	10.8622	7.91492	1.07e-05	8.09e-05
ENSG00000137414.6	FAM8A1	MithramycinA_vs_Control	2.07439	8.06603	7.86714	1.07e-05	8.09e-05
ENSG00000106245.11	BUD31	MithramycinA_vs_Control	1.18387	12.2138	7.78429	1.07e-05	8.09e-05
ENSG00000196507.11	TCEAL3	MithramycinA_vs_Control	3.04613	6.64445	7.94925	1.09e-05	8.18e-05
ENSG00000149485.19	FADS1	MithramycinA_vs_Control	2.55939	6.17923	7.90049	1.09e-05	8.2e-05
ENSG00000146250.7	PRSS35	MithramycinA_vs_Control	4.32769	3.91221	8.03519	1.09e-05	8.22e-05
ENSG00000197857.15	ZNF44	MithramycinA_vs_Control	2.46678	6.19074	7.88852	1.09e-05	8.22e-05
ENSG00000160051.12	IQCC	MithramycinA_vs_Control	2.42934	6.71865	7.88411	1.09e-05	8.22e-05
ENSG00000170322.15	NFRKB	MithramycinA_vs_Control	1.63145	8.95029	7.80047	1.1e-05	8.22e-05
ENSG00000196704.14	AMZ2	MithramycinA_vs_Control	1.54912	10.2281	7.79407	1.09e-05	8.22e-05
ENSG00000186364.12	NUDT17	MithramycinA_vs_Control	3.43526	5.65674	7.96257	1.11e-05	8.3e-05
ENSG00000175137.11	SH3BP5L	MithramycinA_vs_Control	1.90096	8.94592	7.81505	1.11e-05	8.31e-05
ENSG00000167395.10	ZNF646	MithramycinA_vs_Control	1.77548	8.37731	7.79579	1.12e-05	8.36e-05
ENSG00000266714.9	MYO15B	MithramycinA_vs_Control	2.55003	9.29749	7.87151	1.12e-05	8.37e-05
ENSG00000131043.13	AAR2	MithramycinA_vs_Control	1.96737	9.92602	7.81391	1.12e-05	8.37e-05
ENSG00000155256.18	ZFYVE27	MithramycinA_vs_Control	1.46657	9.31479	7.76376	1.12e-05	8.37e-05
ENSG00000155252.13	PI4K2A	MithramycinA_vs_Control	2.3781	8.73209	7.85138	1.13e-05	8.39e-05
ENSG00000198517.10	MAFK	MithramycinA_vs_Control	1.65095	9.75642	7.77676	1.13e-05	8.39e-05
ENSG00000166448.15	TMEM130	MithramycinA_vs_Control	6.42984	1.95258	8.10177	1.13e-05	8.42e-05
ENSG00000120211.4	INSL4	MithramycinA_vs_Control	6.88092	3.04932	8.11015	1.14e-05	8.46e-05
ENSG00000149599.16	DUSP15	MithramycinA_vs_Control	3.79934	4.71761	7.95891	1.14e-05	8.48e-05
ENSG00000054598.9	FOXC1	MithramycinA_vs_Control	2.12466	6.8407	7.81157	1.14e-05	8.48e-05
ENSG00000004142.12	POLDIP2	MithramycinA_vs_Control	1.57772	10.9683	7.75486	1.14e-05	8.48e-05
ENSG00000146223.16	RPL7L1	MithramycinA_vs_Control	1.29606	10.7649	7.72758	1.15e-05	8.5e-05
ENSG00000168490.14	PHYHIP	MithramycinA_vs_Control	4.98722	3.10486	8.01062	1.17e-05	8.64e-05
ENSG00000107140.16	TESK1	MithramycinA_vs_Control	1.88989	9.33184	7.76404	1.17e-05	8.66e-05
ENSG00000204642.14	HLA-F	MithramycinA_vs_Control	2.19194	9.14518	7.79426	1.17e-05	8.67e-05
ENSG00000134001.15	EIF2S1	MithramycinA_vs_Control	1.3675	10.8348	7.69912	1.19e-05	8.77e-05
ENSG00000085433.16	WDR47	MithramycinA_vs_Control	2.64073	6.01035	7.81548	1.2e-05	8.84e-05
ENSG00000135211.6	TMEM60	MithramycinA_vs_Control	2.20132	9.57571	7.75895	1.22e-05	8.92e-05
ENSG00000176444.19	CLK2	MithramycinA_vs_Control	1.97977	8.97408	7.73627	1.22e-05	8.92e-05
ENSG00000171222.11	SCAND1	MithramycinA_vs_Control	1.74261	12.0007	7.70652	1.23e-05	8.95e-05
ENSG00000169016.17	E2F6	MithramycinA_vs_Control	1.52991	9.04461	7.68602	1.23e-05	8.95e-05
ENSG00000153234.15	NR4A2	MithramycinA_vs_Control	2.21771	6.48644	7.75002	1.23e-05	9e-05
ENSG00000239305.7	RNF103	MithramycinA_vs_Control	1.89672	9.60051	7.71245	1.24e-05	9.03e-05
ENSG00000214367.9	HAUS3	MithramycinA_vs_Control	2.76397	7.08348	7.796	1.24e-05	9.05e-05
ENSG00000059769.20	DNAJC25	MithramycinA_vs_Control	2.29009	6.30137	7.74859	1.24e-05	9.06e-05
ENSG00000069849.11	ATP1B3	MithramycinA_vs_Control	1.41798	10.3516	7.65985	1.25e-05	9.07e-05
ENSG00000107815.10	TWNK	MithramycinA_vs_Control	1.77434	9.10484	7.69063	1.25e-05	9.08e-05
ENSG00000127419.17	TMEM175	MithramycinA_vs_Control	2.33304	8.34833	7.74557	1.25e-05	9.09e-05
ENSG00000128590.5	DNAJB9	MithramycinA_vs_Control	2.06388	9.22144	7.7185	1.25e-05	9.09e-05
ENSG00000177191.2	B3GNT8	MithramycinA_vs_Control	3.89761	5.16354	7.87588	1.26e-05	9.1e-05
ENSG00000174943.11	KCTD13	MithramycinA_vs_Control	2.0267	8.41896	7.71153	1.26e-05	9.1e-05
ENSG00000162236.13	STX5	MithramycinA_vs_Control	1.56778	10.7239	7.66573	1.26e-05	9.1e-05
ENSG00000175305.18	CCNE2	MithramycinA_vs_Control	3.2879	6.57897	7.82744	1.26e-05	9.13e-05
ENSG00000078246.17	TULP3	MithramycinA_vs_Control	1.96734	7.67374	7.70105	1.26e-05	9.13e-05
ENSG00000110315.7	RNF141	MithramycinA_vs_Control	2.63714	9.0481	7.75976	1.28e-05	9.21e-05
ENSG00000130592.17	LSP1	MithramycinA_vs_Control	6.00953	2.68976	7.96017	1.29e-05	9.3e-05
ENSG00000163882.9	POLR2H	MithramycinA_vs_Control	1.16833	11.8732	7.6039	1.3e-05	9.36e-05
ENSG00000156011.17	PSD3	MithramycinA_vs_Control	3.29681	6.12086	7.79482	1.31e-05	9.41e-05
ENSG00000010539.12	ZNF200	MithramycinA_vs_Control	1.98691	7.58241	7.67138	1.31e-05	9.41e-05
ENSG00000184047.20	DIABLO	MithramycinA_vs_Control	1.3952	10.7111	7.61342	1.31e-05	9.41e-05
ENSG00000125520.14	SLC2A4RG	MithramycinA_vs_Control	1.34797	11.7572	7.60487	1.31e-05	9.44e-05
ENSG00000123395.15	ATG101	MithramycinA_vs_Control	1.56238	11.2684	7.62134	1.32e-05	9.45e-05
ENSG00000185800.12	DMWD	MithramycinA_vs_Control	1.37155	9.64551	7.59527	1.33e-05	9.53e-05
ENSG00000228570.8	NUTM2E	MithramycinA_vs_Control	4.01988	4.14812	7.82923	1.33e-05	9.54e-05
ENSG00000181523.13	SGSH	MithramycinA_vs_Control	1.78168	8.40168	7.62417	1.34e-05	9.62e-05
ENSG00000156671.15	SAMD8	MithramycinA_vs_Control	2.36786	6.86326	7.67609	1.36e-05	9.68e-05
ENSG00000114902.14	SPCS1	MithramycinA_vs_Control	1.36098	11.7048	7.56917	1.37e-05	9.75e-05
ENSG00000108523.16	RNF167	MithramycinA_vs_Control	1.884	11.5575	7.61526	1.37e-05	9.78e-05
ENSG00000117595.12	IRF6	MithramycinA_vs_Control	1.73307	9.17626	7.5997	1.37e-05	9.78e-05
ENSG00000158793.14	NIT1	MithramycinA_vs_Control	1.35641	10.2389	7.56174	1.38e-05	9.81e-05
ENSG00000124508.17	BTN2A2	MithramycinA_vs_Control	3.59418	5.2991	7.76389	1.38e-05	9.85e-05
ENSG00000158615.9	PPP1R15B	MithramycinA_vs_Control	1.91036	9.97736	7.60701	1.39e-05	9.87e-05
ENSG00000218739.10	CEBPZOS	MithramycinA_vs_Control	1.8429	10.6152	7.59732	1.39e-05	9.89e-05
ENSG00000179168.15	GGN	MithramycinA_vs_Control	3.18985	4.68071	7.70709	1.42e-05	0.000100543
ENSG00000169951.10	ZNF764	MithramycinA_vs_Control	2.18289	7.06045	7.61151	1.43e-05	0.000100627
ENSG00000149557.14	FEZ1	MithramycinA_vs_Control	6.50341	3.67903	7.88105	1.43e-05	0.000100735
ENSG00000213215.5	OR2F1	MithramycinA_vs_Control	5.53295	1.56557	7.83603	1.44e-05	0.00010153
ENSG00000115446.12	UNC50	MithramycinA_vs_Control	1.77273	10.3629	7.55911	1.44e-05	0.000101575
ENSG00000148229.13	POLE3	MithramycinA_vs_Control	1.26812	11.054	7.51054	1.45e-05	0.000101884
ENSG00000275714.2	H3C1	MithramycinA_vs_Control	8.91362	3.19894	7.92601	1.45e-05	0.000102248
ENSG00000124733.5	MEA1	MithramycinA_vs_Control	1.78386	11.3006	7.55287	1.45e-05	0.000102248
ENSG00000167378.9	IRGQ	MithramycinA_vs_Control	1.71521	7.9882	7.53988	1.46e-05	0.000102762
ENSG00000178878.13	APOLD1	MithramycinA_vs_Control	3.2471	5.93943	7.68435	1.47e-05	0.000102809
ENSG00000102804.15	TSC22D1	MithramycinA_vs_Control	1.19437	11.1896	7.49013	1.47e-05	0.000103148
ENSG00000189114.8	BLOC1S3	MithramycinA_vs_Control	1.81215	8.80526	7.54282	1.47e-05	0.000103254
ENSG00000042429.12	MED17	MithramycinA_vs_Control	1.46477	9.32106	7.50891	1.48e-05	0.000103273
ENSG00000124217.5	MOCS3	MithramycinA_vs_Control	2.30088	7.95638	7.59136	1.48e-05	0.000103285
ENSG00000188199.10	NUTM2B	MithramycinA_vs_Control	4.14307	4.33007	7.7378	1.48e-05	0.000103383
ENSG00000214226.9	C17orf67	MithramycinA_vs_Control	2.54636	6.05707	7.61286	1.48e-05	0.000103383
ENSG00000102226.10	USP11	MithramycinA_vs_Control	2.38905	9.53119	7.59755	1.48e-05	0.000103383
ENSG00000085998.14	POMGNT1	MithramycinA_vs_Control	1.83159	9.75456	7.53985	1.48e-05	0.000103383
ENSG00000129518.9	EAPP	MithramycinA_vs_Control	1.48946	9.14475	7.49706	1.5e-05	0.000104333
ENSG00000197363.10	ZNF517	MithramycinA_vs_Control	2.72233	7.07025	7.6138	1.51e-05	0.00010477
ENSG00000196378.13	ZNF34	MithramycinA_vs_Control	2.50383	5.89425	7.58704	1.52e-05	0.000105306
ENSG00000102007.11	PLP2	MithramycinA_vs_Control	1.66915	11.9212	7.49766	1.53e-05	0.000105811
ENSG00000197019.5	SERTAD1	MithramycinA_vs_Control	2.25446	9.95164	7.55326	1.53e-05	0.000106129
ENSG00000267796.8	LIN37	MithramycinA_vs_Control	1.96518	9.45089	7.52245	1.53e-05	0.000106129
ENSG00000123358.20	NR4A1	MithramycinA_vs_Control	1.85423	8.57725	7.5114	1.53e-05	0.000106129
ENSG00000167528.13	ZNF641	MithramycinA_vs_Control	2.16518	7.6646	7.53992	1.54e-05	0.000106362
ENSG00000136449.15	MYCBPAP	MithramycinA_vs_Control	5.31339	2.75456	7.7609	1.55e-05	0.000106725
ENSG00000121417.14	ZNF211	MithramycinA_vs_Control	2.24205	6.90244	7.54142	1.55e-05	0.000106932
ENSG00000176125.7	UFSP1	MithramycinA_vs_Control	2.78591	7.11271	7.59264	1.55e-05	0.000107013
ENSG00000119723.17	COQ6	MithramycinA_vs_Control	2.00005	8.88309	7.51338	1.55e-05	0.000107224
ENSG00000198919.13	DZIP3	MithramycinA_vs_Control	2.99424	5.5992	7.60538	1.56e-05	0.000107515
ENSG00000167700.9	MFSD3	MithramycinA_vs_Control	1.82022	8.70538	7.49068	1.56e-05	0.000107582
ENSG00000197044.11	ZNF441	MithramycinA_vs_Control	3.81492	3.85804	7.66639	1.56e-05	0.000107655
ENSG00000182791.5	CCDC87	MithramycinA_vs_Control	2.77933	5.0895	7.57746	1.58e-05	0.000108333
ENSG00000111639.8	MRPL51	MithramycinA_vs_Control	1.64219	12.2762	7.46323	1.58e-05	0.000108424
ENSG00000131480.9	AOC2	MithramycinA_vs_Control	3.89867	4.57036	7.65843	1.59e-05	0.000108865
ENSG00000231256.8	CFAP97D1	MithramycinA_vs_Control	5.55342	1.57069	7.735	1.61e-05	0.000110004
ENSG00000160298.18	C21orf58	MithramycinA_vs_Control	2.33507	6.60857	7.51459	1.61e-05	0.000110295
ENSG00000115163.15	CENPA	MithramycinA_vs_Control	2.14293	8.15441	7.49434	1.61e-05	0.000110299
ENSG00000039523.20	RIPOR1	MithramycinA_vs_Control	2.12868	9.30673	7.48858	1.62e-05	0.000110622
ENSG00000162194.12	LBHD1	MithramycinA_vs_Control	1.95664	8.07252	7.47098	1.62e-05	0.000110622
ENSG00000121931.16	LRIF1	MithramycinA_vs_Control	2.18342	7.93611	7.48833	1.63e-05	0.000111193
ENSG00000170915.9	PAQR8	MithramycinA_vs_Control	3.19239	4.93403	7.57367	1.65e-05	0.000112017
ENSG00000167604.15	NFKBID	MithramycinA_vs_Control	1.87857	7.7776	7.44689	1.65e-05	0.000112145
ENSG00000159348.13	CYB5R1	MithramycinA_vs_Control	1.76631	10.0355	7.4359	1.65e-05	0.000112145
ENSG00000004059.11	ARF5	MithramycinA_vs_Control	1.36134	12.5924	7.39309	1.66e-05	0.00011252
ENSG00000156983.17	BRPF1	MithramycinA_vs_Control	1.84074	7.52548	7.43666	1.66e-05	0.000112602
ENSG00000137434.12	C6orf52	MithramycinA_vs_Control	6.92047	4.73438	7.75026	1.66e-05	0.000112729
ENSG00000278505.5	C17orf78	MithramycinA_vs_Control	5.6051	1.6503	7.70244	1.67e-05	0.000112875
ENSG00000172543.9	CTSW	MithramycinA_vs_Control	7.54802	2.62481	7.76066	1.68e-05	0.00011342
ENSG00000114626.18	ABTB1	MithramycinA_vs_Control	1.72713	9.29303	7.41606	1.68e-05	0.000113422
ENSG00000128989.11	ARPP19	MithramycinA_vs_Control	1.93329	10.7435	7.42806	1.7e-05	0.000114229
ENSG00000155097.12	ATP6V1C1	MithramycinA_vs_Control	2.33811	9.34068	7.46562	1.7e-05	0.000114583
ENSG00000171574.18	ZNF584	MithramycinA_vs_Control	1.99626	7.75396	7.42951	1.7e-05	0.00011474
ENSG00000204923.4	FBXO48	MithramycinA_vs_Control	3.98917	3.9079	7.59757	1.71e-05	0.000114844
ENSG00000100897.18	DCAF11	MithramycinA_vs_Control	1.60238	10.4782	7.38534	1.71e-05	0.000115273
ENSG00000173812.11	EIF1	MithramycinA_vs_Control	1.11261	14.8599	7.33243	1.74e-05	0.000116716
ENSG00000116273.6	PHF13	MithramycinA_vs_Control	2.30082	8.43967	7.44001	1.74e-05	0.00011675
ENSG00000214827.11	MTCP1	MithramycinA_vs_Control	3.07475	6.64044	7.50617	1.75e-05	0.000117308
ENSG00000113141.18	IK	MithramycinA_vs_Control	1.23694	10.5932	7.33335	1.76e-05	0.000117338
ENSG00000182934.12	SRPRA	MithramycinA_vs_Control	1.20707	11.489	7.33157	1.76e-05	0.000117338
ENSG00000090432.7	MUL1	MithramycinA_vs_Control	1.8987	9.36453	7.39246	1.76e-05	0.00011737
ENSG00000243056.2	EIF4EBP3	MithramycinA_vs_Control	2.97208	10.2522	7.49307	1.76e-05	0.000117556
ENSG00000140403.13	DNAJA4	MithramycinA_vs_Control	1.50216	9.84393	7.35193	1.76e-05	0.000117556
ENSG00000011052.21	NME1-NME2	MithramycinA_vs_Control	3.83522	6.84085	7.55643	1.77e-05	0.000117731
ENSG00000177576.12	C18orf32	MithramycinA_vs_Control	2.55012	7.42403	7.4522	1.77e-05	0.000117731
ENSG00000101608.13	MYL12A	MithramycinA_vs_Control	1.07067	13.9126	7.31823	1.77e-05	0.000117731
ENSG00000171840.13	NINJ2	MithramycinA_vs_Control	3.2856	6.32145	7.51286	1.77e-05	0.00011804
ENSG00000134668.12	SPOCD1	MithramycinA_vs_Control	4.94126	3.50134	7.61547	1.77e-05	0.00011808
ENSG00000106268.16	NUDT1	MithramycinA_vs_Control	2.46725	9.32181	7.43444	1.79e-05	0.000118534
ENSG00000107175.12	CREB3	MithramycinA_vs_Control	2.0471	10.6543	7.38325	1.8e-05	0.000119506
ENSG00000064601.21	CTSA	MithramycinA_vs_Control	1.36446	11.9572	7.31604	1.81e-05	0.000119729
ENSG00000122696.14	SLC25A51	MithramycinA_vs_Control	1.70065	7.41431	7.34226	1.82e-05	0.00012023
ENSG00000143630.10	HCN3	MithramycinA_vs_Control	2.28865	6.15531	7.39778	1.82e-05	0.000120567
ENSG00000101335.10	MYL9	MithramycinA_vs_Control	3.87137	5.19294	7.5285	1.83e-05	0.000120583
ENSG00000013392.8	RWDD2A	MithramycinA_vs_Control	2.02603	6.32851	7.36275	1.84e-05	0.000121439
ENSG00000132881.12	CPLANE2	MithramycinA_vs_Control	1.95288	8.31266	7.35598	1.84e-05	0.000121439
ENSG00000169105.8	CHST14	MithramycinA_vs_Control	2.39922	8.615	7.39493	1.85e-05	0.000121942
ENSG00000177556.12	ATOX1	MithramycinA_vs_Control	2.47147	11.4269	7.39959	1.86e-05	0.000122078
ENSG00000149016.16	TUT1	MithramycinA_vs_Control	1.82143	9.07924	7.33563	1.86e-05	0.000122078
ENSG00000110851.12	PRDM4	MithramycinA_vs_Control	1.61969	8.21379	7.31427	1.86e-05	0.000122134
ENSG00000137040.10	RANBP6	MithramycinA_vs_Control	2.82986	7.31267	7.42238	1.88e-05	0.000123187
ENSG00000158859.10	ADAMTS4	MithramycinA_vs_Control	5.6474	1.86869	7.59296	1.88e-05	0.00012332
ENSG00000147533.17	GOLGA7	MithramycinA_vs_Control	1.87196	8.30943	7.32507	1.89e-05	0.000123632
ENSG00000123643.13	SLC36A1	MithramycinA_vs_Control	2.69704	5.65376	7.40396	1.89e-05	0.000123835
ENSG00000174276.7	ZNHIT2	MithramycinA_vs_Control	1.94629	10.0126	7.32625	1.9e-05	0.000124323
ENSG00000135722.9	FBXL8	MithramycinA_vs_Control	2.16781	7.34023	7.3421	1.92e-05	0.000125031
ENSG00000131236.18	CAP1	MithramycinA_vs_Control	1.112	11.7733	7.24268	1.93e-05	0.000125474
ENSG00000112290.13	WASF1	MithramycinA_vs_Control	2.38507	7.49391	7.35738	1.93e-05	0.000125567
ENSG00000160602.14	NEK8	MithramycinA_vs_Control	2.33347	7.58223	7.35219	1.93e-05	0.000125567
ENSG00000089820.16	ARHGAP4	MithramycinA_vs_Control	3.48935	6.48847	7.44602	1.94e-05	0.000126034
ENSG00000254470.3	AP5B1	MithramycinA_vs_Control	1.78458	8.02287	7.28337	1.96e-05	0.000126868
ENSG00000123485.12	HJURP	MithramycinA_vs_Control	1.69791	8.12496	7.27424	1.96e-05	0.000126875
ENSG00000077942.19	FBLN1	MithramycinA_vs_Control	5.34959	3.68597	7.53782	1.97e-05	0.000127485
ENSG00000171940.14	ZNF217	MithramycinA_vs_Control	1.38992	8.71829	7.23879	1.98e-05	0.000127786
ENSG00000143373.18	ZNF687	MithramycinA_vs_Control	1.73586	8.9929	7.26777	1.98e-05	0.000128108
ENSG00000197355.11	UAP1L1	MithramycinA_vs_Control	2.17992	7.86314	7.30511	2e-05	0.000129025
ENSG00000228672.4	PROB1	MithramycinA_vs_Control	2.07877	6.33173	7.29445	2e-05	0.000129025
ENSG00000085999.13	RAD54L	MithramycinA_vs_Control	1.94017	6.97481	7.28048	2e-05	0.000129025
ENSG00000188163.8	FAM166A	MithramycinA_vs_Control	6.00138	1.92658	7.54763	2.01e-05	0.000129091
ENSG00000163803.13	PLB1	MithramycinA_vs_Control	5.26634	3.04916	7.51798	2.01e-05	0.000129091
ENSG00000100625.9	SIX4	MithramycinA_vs_Control	3.01827	5.76032	7.37976	2.01e-05	0.000129091
ENSG00000154642.11	C21orf91	MithramycinA_vs_Control	3.36725	5.29915	7.40324	2.02e-05	0.000129397
ENSG00000185728.17	YTHDF3	MithramycinA_vs_Control	1.87219	9.45754	7.26714	2.01e-05	0.000129397
ENSG00000140398.14	NEIL1	MithramycinA_vs_Control	2.44374	6.70629	7.31916	2.03e-05	0.000129978
ENSG00000147684.10	NDUFB9	MithramycinA_vs_Control	1.49593	14.0646	7.22427	2.03e-05	0.000130231
ENSG00000020577.14	SAMD4A	MithramycinA_vs_Control	2.10518	7.3504	7.27888	2.04e-05	0.000130873
ENSG00000169957.10	ZNF768	MithramycinA_vs_Control	1.31599	10.0067	7.20302	2.04e-05	0.00013103
ENSG00000163449.11	TMEM169	MithramycinA_vs_Control	3.00164	5.26337	7.35536	2.06e-05	0.000131738
ENSG00000172578.12	KLHL6	MithramycinA_vs_Control	5.35257	1.52047	7.49714	2.06e-05	0.000131877
ENSG00000181467.5	RAP2B	MithramycinA_vs_Control	1.84343	6.96293	7.24122	2.07e-05	0.00013219
ENSG00000182224.12	CYB5D1	MithramycinA_vs_Control	1.99619	7.54741	7.25499	2.07e-05	0.000132355
ENSG00000185614.7	INKA1	MithramycinA_vs_Control	5.63937	2.64539	7.50154	2.08e-05	0.000132589
ENSG00000158406.6	H4C8	MithramycinA_vs_Control	4.69135	7.67354	7.45388	2.09e-05	0.000133148
ENSG00000183475.13	ASB7	MithramycinA_vs_Control	1.63769	8.14353	7.20801	2.1e-05	0.000133595
ENSG00000118680.14	MYL12B	MithramycinA_vs_Control	1.35008	14.2882	7.18294	2.1e-05	0.000133595
ENSG00000089195.15	TRMT6	MithramycinA_vs_Control	1.64987	8.59841	7.20741	2.1e-05	0.000133734
ENSG00000126746.18	ZNF384	MithramycinA_vs_Control	1.83376	9.89022	7.22084	2.11e-05	0.000134291
ENSG00000161203.13	AP2M1	MithramycinA_vs_Control	1.09499	12.6087	7.1562	2.12e-05	0.000134648
ENSG00000176896.8	TCEANC	MithramycinA_vs_Control	4.20647	4.5716	7.41196	2.13e-05	0.000134833
ENSG00000269533.5	AC003002.6	MithramycinA_vs_Control	5.68255	1.60297	7.47766	2.14e-05	0.000135547
ENSG00000156500.16	PABIR3	MithramycinA_vs_Control	2.73435	5.96168	7.29807	2.14e-05	0.000135547
ENSG00000241468.8	ATP5MF	MithramycinA_vs_Control	1.47071	15.0948	7.17359	2.14e-05	0.000135673
ENSG00000146834.14	MEPCE	MithramycinA_vs_Control	1.51962	10.5348	7.17708	2.15e-05	0.000135693
ENSG00000015285.11	WAS	MithramycinA_vs_Control	3.51981	4.96599	7.35195	2.16e-05	0.000136477
ENSG00000146007.11	ZMAT2	MithramycinA_vs_Control	1.2579	10.9217	7.14846	2.16e-05	0.000136619
ENSG00000272031.3	ANKRD34A	MithramycinA_vs_Control	3.97732	4.45116	7.37784	2.17e-05	0.000137114
ENSG00000109046.15	WSB1	MithramycinA_vs_Control	1.65727	10.3575	7.17326	2.19e-05	0.000137817
ENSG00000133466.14	C1QTNF6	MithramycinA_vs_Control	2.03025	7.61635	7.20725	2.19e-05	0.000138195
ENSG00000110243.12	APOA5	MithramycinA_vs_Control	5.42194	1.53782	7.43978	2.2e-05	0.000138657
ENSG00000256087.7	ZNF432	MithramycinA_vs_Control	2.90678	6.99951	7.27726	2.23e-05	0.000139916
ENSG00000103061.13	SLC7A6OS	MithramycinA_vs_Control	1.63776	8.2072	7.15506	2.23e-05	0.000139973
ENSG00000266412.6	NCOA4	MithramycinA_vs_Control	1.26488	10.9497	7.1231	2.23e-05	0.000139973
ENSG00000213347.10	MXD3	MithramycinA_vs_Control	2.05652	8.19057	7.1943	2.23e-05	0.000140196
ENSG00000154146.13	NRGN	MithramycinA_vs_Control	2.45547	8.48735	7.23264	2.24e-05	0.00014025
ENSG00000140259.7	MFAP1	MithramycinA_vs_Control	1.35191	9.72768	7.12664	2.24e-05	0.000140265
ENSG00000073670.14	ADAM11	MithramycinA_vs_Control	4.79249	2.5496	7.37945	2.28e-05	0.000142746
ENSG00000175691.9	ZNF77	MithramycinA_vs_Control	2.33101	6.16629	7.19724	2.3e-05	0.000143237
ENSG00000149489.9	ROM1	MithramycinA_vs_Control	2.10067	7.54364	7.17561	2.29e-05	0.000143237
ENSG00000137801.11	THBS1	MithramycinA_vs_Control	1.95833	7.90141	7.16028	2.3e-05	0.000143237
ENSG00000113456.19	RAD1	MithramycinA_vs_Control	1.49508	9.43729	7.11607	2.3e-05	0.000143237
ENSG00000219200.12	RNASEK	MithramycinA_vs_Control	1.45599	12.933	7.10891	2.31e-05	0.000143738
ENSG00000100335.15	MIEF1	MithramycinA_vs_Control	1.73697	8.81137	7.13338	2.31e-05	0.000143925
ENSG00000165699.15	TSC1	MithramycinA_vs_Control	1.9546	7.93642	7.15052	2.32e-05	0.000144575
ENSG00000117222.14	RBBP5	MithramycinA_vs_Control	1.45975	8.19649	7.10257	2.32e-05	0.000144634
ENSG00000139880.20	CDH24	MithramycinA_vs_Control	1.98051	7.26771	7.15063	2.33e-05	0.000144848
ENSG00000285437.1	POLR2J3	MithramycinA_vs_Control	1.59523	9.25438	7.10967	2.34e-05	0.000145342
ENSG00000104140.7	RHOV	MithramycinA_vs_Control	2.66622	6.71784	7.21135	2.34e-05	0.000145555
ENSG00000128335.14	APOL2	MithramycinA_vs_Control	1.5566	9.00205	7.09604	2.36e-05	0.000146616
ENSG00000145882.11	PCYOX1L	MithramycinA_vs_Control	2.35709	6.5861	7.17031	2.37e-05	0.000147142
ENSG00000167081.18	PBX3	MithramycinA_vs_Control	1.9321	7.52759	7.12747	2.38e-05	0.000147228
ENSG00000260456.7	C16orf95	MithramycinA_vs_Control	2.87225	6.48529	7.21076	2.39e-05	0.00014812
ENSG00000065457.11	ADAT1	MithramycinA_vs_Control	1.80568	8.00888	7.10628	2.4e-05	0.000148488
ENSG00000140104.14	CLBA1	MithramycinA_vs_Control	1.64182	8.00663	7.08679	2.41e-05	0.000149043
ENSG00000186132.15	C2orf76	MithramycinA_vs_Control	3.46207	6.53358	7.24807	2.42e-05	0.000149301
ENSG00000183137.15	CEP57L1	MithramycinA_vs_Control	2.21543	6.53932	7.13509	2.43e-05	0.000150132
ENSG00000158480.11	SPATA2	MithramycinA_vs_Control	1.76063	8.07049	7.08967	2.43e-05	0.000150132
ENSG00000167515.10	TRAPPC2L	MithramycinA_vs_Control	2.14131	10.6907	7.12066	2.45e-05	0.000151108
ENSG00000273559.5	CWC25	MithramycinA_vs_Control	1.54412	8.67984	7.05909	2.46e-05	0.000151566
ENSG00000087111.21	PIGS	MithramycinA_vs_Control	1.47612	10.1084	7.04858	2.47e-05	0.00015222
ENSG00000204536.14	CCHCR1	MithramycinA_vs_Control	1.59594	8.87276	7.05711	2.48e-05	0.000152462
ENSG00000168802.14	CHTF8	MithramycinA_vs_Control	1.25733	11.5927	7.02911	2.48e-05	0.000152462
ENSG00000188486.3	H2AX	MithramycinA_vs_Control	1.75491	11.6014	7.07122	2.48e-05	0.000152572
ENSG00000269058.6	CALR3	MithramycinA_vs_Control	5.27602	1.50134	7.32012	2.5e-05	0.000153336
ENSG00000090061.17	CCNK	MithramycinA_vs_Control	1.82021	8.98983	7.07195	2.5e-05	0.000153336
ENSG00000108830.10	RND2	MithramycinA_vs_Control	4.78439	2.06741	7.29689	2.5e-05	0.000153366
ENSG00000141560.15	FN3KRP	MithramycinA_vs_Control	1.59947	9.1742	7.04834	2.51e-05	0.000153503
ENSG00000174371.17	EXO1	MithramycinA_vs_Control	2.18	6.72109	7.09905	2.52e-05	0.000154256
ENSG00000197223.12	C1D	MithramycinA_vs_Control	1.68711	9.40933	7.05107	2.52e-05	0.000154256
ENSG00000146085.8	MMUT	MithramycinA_vs_Control	1.60636	8.08659	7.04083	2.53e-05	0.000154526
ENSG00000075399.14	VPS9D1	MithramycinA_vs_Control	2.06934	7.54355	7.08036	2.55e-05	0.000155467
ENSG00000162396.6	PARS2	MithramycinA_vs_Control	2.45	8.05626	7.11645	2.55e-05	0.00015555
ENSG00000118600.12	RXYLT1	MithramycinA_vs_Control	1.49386	8.81491	7.02091	2.56e-05	0.00015577
ENSG00000175592.9	FOSL1	MithramycinA_vs_Control	2.24498	8.91446	7.09206	2.56e-05	0.00015597
ENSG00000137817.17	PARP6	MithramycinA_vs_Control	1.47336	10.6604	7.0158	2.57e-05	0.000156224
ENSG00000135617.4	PRADC1	MithramycinA_vs_Control	2.24095	9.74885	7.08828	2.57e-05	0.000156435
ENSG00000196569.13	LAMA2	MithramycinA_vs_Control	7.25933	5.05266	7.35885	2.58e-05	0.000156767
ENSG00000277157.2	H4C4	MithramycinA_vs_Control	9.63174	3.21587	7.39561	2.62e-05	0.00015866
ENSG00000215472.10	RPL17-C18orf32	MithramycinA_vs_Control	1.57771	9.48855	7.00866	2.62e-05	0.00015866
ENSG00000149806.11	FAU	MithramycinA_vs_Control	1.39785	16.1418	6.9913	2.62e-05	0.000158874
ENSG00000132952.12	USPL1	MithramycinA_vs_Control	2.52527	7.39093	7.09787	2.63e-05	0.000158907
ENSG00000146410.12	MTFR2	MithramycinA_vs_Control	2.09666	6.48733	7.05428	2.63e-05	0.000159249
ENSG00000168917.9	SLC35G2	MithramycinA_vs_Control	2.08391	6.7649	7.05124	2.64e-05	0.000159433
ENSG00000130822.16	PNCK	MithramycinA_vs_Control	6.46541	4.42905	7.31333	2.65e-05	0.000159695
ENSG00000165312.7	OTUD1	MithramycinA_vs_Control	2.98776	6.04092	7.12404	2.67e-05	0.000160789
ENSG00000142444.7	TIMM29	MithramycinA_vs_Control	2.02505	8.67501	7.03381	2.67e-05	0.000160881
ENSG00000167625.11	ZNF526	MithramycinA_vs_Control	1.81151	8.21581	7.01143	2.68e-05	0.000161029
ENSG00000127580.17	WDR24	MithramycinA_vs_Control	2.3607	7.96643	7.06351	2.68e-05	0.000161283
ENSG00000187682.2	ERAS	MithramycinA_vs_Control	5.45528	1.70854	7.2535	2.72e-05	0.000163183
ENSG00000115548.17	KDM3A	MithramycinA_vs_Control	1.91295	8.63149	7.00646	2.72e-05	0.000163298
ENSG00000158246.8	TENT5B	MithramycinA_vs_Control	3.92843	3.88304	7.17006	2.74e-05	0.000163945
ENSG00000198342.10	ZNF442	MithramycinA_vs_Control	4.56111	3.57429	7.20214	2.75e-05	0.000164561
ENSG00000126062.4	TMEM115	MithramycinA_vs_Control	1.76291	9.65052	6.98116	2.76e-05	0.000164916
ENSG00000105509.11	HAS1	MithramycinA_vs_Control	5.34137	1.86223	7.23448	2.76e-05	0.000165107
ENSG00000184076.13	UQCR10	MithramycinA_vs_Control	1.93154	12.434	6.98589	2.8e-05	0.000166718
ENSG00000197576.14	HOXA4	MithramycinA_vs_Control	2.54467	6.72427	7.04295	2.8e-05	0.000167045
ENSG00000081087.15	OSTM1	MithramycinA_vs_Control	3.14664	7.1487	7.0925	2.81e-05	0.000167256
ENSG00000214655.11	ZSWIM8	MithramycinA_vs_Control	2.06498	9.43264	6.99339	2.81e-05	0.000167519
ENSG00000052723.12	SIKE1	MithramycinA_vs_Control	2.88445	9.57026	7.06233	2.84e-05	0.000168579
ENSG00000142168.15	SOD1	MithramycinA_vs_Control	1.17306	12.3411	6.9057	2.84e-05	0.000168775
ENSG00000104756.16	KCTD9	MithramycinA_vs_Control	2.17329	7.44556	6.99097	2.86e-05	0.000169621
ENSG00000110218.9	PANX1	MithramycinA_vs_Control	1.4919	8.31796	6.92338	2.86e-05	0.000169962
ENSG00000095794.19	CREM	MithramycinA_vs_Control	1.96319	8.63894	6.96645	2.87e-05	0.000170232
ENSG00000270882.2	H4C14	MithramycinA_vs_Control	1.9999	11.2163	6.96153	2.9e-05	0.000171701
ENSG00000170037.14	CNTROB	MithramycinA_vs_Control	2.31059	7.82826	6.99048	2.9e-05	0.000171894
ENSG00000125775.15	SDCBP2	MithramycinA_vs_Control	1.65684	10.0517	6.92481	2.91e-05	0.000172212
ENSG00000100664.11	EIF5	MithramycinA_vs_Control	1.91944	11.6282	6.94941	2.91e-05	0.000172236
ENSG00000173575.22	CHD2	MithramycinA_vs_Control	1.71395	9.54494	6.92714	2.92e-05	0.000172614
ENSG00000168268.11	NT5DC2	MithramycinA_vs_Control	1.52712	10.7122	6.90856	2.92e-05	0.000172711
ENSG00000115317.12	HTRA2	MithramycinA_vs_Control	2.2461	9.64055	6.96941	2.95e-05	0.000174119
ENSG00000033100.16	CHPF2	MithramycinA_vs_Control	1.769	9.41474	6.92161	2.96e-05	0.000174268
ENSG00000049769.14	PPP1R3F	MithramycinA_vs_Control	3.30322	7.17756	7.0559	2.97e-05	0.00017485
ENSG00000175073.8	VCPIP1	MithramycinA_vs_Control	2.11463	6.67773	6.95094	2.97e-05	0.00017485
ENSG00000105011.9	ASF1B	MithramycinA_vs_Control	1.66846	10.0043	6.90605	2.98e-05	0.00017502
ENSG00000163606.11	CD200R1	MithramycinA_vs_Control	5.33169	1.51525	7.16182	3e-05	0.000176027
ENSG00000075618.18	FSCN1	MithramycinA_vs_Control	2.91192	6.24806	7.01655	3e-05	0.000176027
ENSG00000160785.14	SLC25A44	MithramycinA_vs_Control	1.69766	8.82637	6.90039	3.01e-05	0.000176366
ENSG00000166484.20	MAPK7	MithramycinA_vs_Control	1.76827	7.85723	6.90357	3.02e-05	0.000176875
ENSG00000117533.15	VAMP4	MithramycinA_vs_Control	3.15476	6.61267	7.02177	3.05e-05	0.000178425
ENSG00000198824.7	CHAMP1	MithramycinA_vs_Control	1.55956	9.19365	6.87446	3.05e-05	0.000178425
ENSG00000152939.17	MARVELD2	MithramycinA_vs_Control	1.4502	8.69644	6.86387	3.06e-05	0.000178425
ENSG00000119326.15	CTNNAL1	MithramycinA_vs_Control	1.79144	8.62232	6.89308	3.07e-05	0.000178824
ENSG00000126903.16	SLC10A3	MithramycinA_vs_Control	1.47265	10.6161	6.85735	3.09e-05	0.000179808
ENSG00000114854.8	TNNC1	MithramycinA_vs_Control	3.05967	7.07934	6.99962	3.1e-05	0.000180548
ENSG00000176410.8	DNAJC30	MithramycinA_vs_Control	2.21525	8.7967	6.92186	3.11e-05	0.000180936
ENSG00000137221.14	TJAP1	MithramycinA_vs_Control	1.90317	8.74257	6.8823	3.14e-05	0.000182545
ENSG00000181038.14	METTL23	MithramycinA_vs_Control	1.14961	10.7527	6.81618	3.15e-05	0.000182785
ENSG00000180667.11	YOD1	MithramycinA_vs_Control	2.52287	6.56224	6.93795	3.16e-05	0.000183131
ENSG00000237765.8	FAM200B	MithramycinA_vs_Control	1.74195	9.64348	6.85258	3.2e-05	0.000185098
ENSG00000182687.4	GALR2	MithramycinA_vs_Control	4.69914	3.61192	7.07686	3.2e-05	0.000185156
ENSG00000155980.13	KIF5A	MithramycinA_vs_Control	5.57753	2.58351	7.10958	3.22e-05	0.000186208
ENSG00000174010.9	KLHL15	MithramycinA_vs_Control	2.5859	5.67994	6.92597	3.22e-05	0.00018639
ENSG00000178752.16	ERFE	MithramycinA_vs_Control	2.71869	6.75318	6.93226	3.24e-05	0.000187269
ENSG00000151665.13	PIGF	MithramycinA_vs_Control	1.83153	9.57512	6.84784	3.25e-05	0.000187307
ENSG00000143578.16	CREB3L4	MithramycinA_vs_Control	1.34002	9.24283	6.80225	3.25e-05	0.000187511
ENSG00000170899.11	GSTA4	MithramycinA_vs_Control	2.35966	7.33564	6.89254	3.27e-05	0.000188498
ENSG00000119231.11	SENP5	MithramycinA_vs_Control	2.16164	8.16703	6.87295	3.27e-05	0.000188556
ENSG00000135482.7	ZC3H10	MithramycinA_vs_Control	2.35022	6.65686	6.88894	3.28e-05	0.000188854
ENSG00000171241.9	SHCBP1	MithramycinA_vs_Control	2.6586	7.03046	6.90239	3.34e-05	0.000191987
ENSG00000144231.11	POLR2D	MithramycinA_vs_Control	1.47419	9.46787	6.78935	3.34e-05	0.000192213
ENSG00000103042.9	SLC38A7	MithramycinA_vs_Control	1.91088	7.88247	6.82524	3.36e-05	0.000193183
ENSG00000156875.14	MFSD14A	MithramycinA_vs_Control	1.33852	8.9802	6.76799	3.39e-05	0.000194126
ENSG00000115844.11	DLX2	MithramycinA_vs_Control	6.47369	2.91188	7.09137	3.41e-05	0.000195154
ENSG00000174796.12	THAP6	MithramycinA_vs_Control	2.65395	7.64672	6.88181	3.42e-05	0.000195816
ENSG00000177989.14	ODF3B	MithramycinA_vs_Control	2.24785	7.30375	6.84364	3.42e-05	0.000195816
ENSG00000237330.3	RNF223	MithramycinA_vs_Control	2.4047	5.73968	6.858	3.42e-05	0.000195841
ENSG00000181004.10	BBS12	MithramycinA_vs_Control	2.89165	5.20132	6.90026	3.43e-05	0.000195938
ENSG00000169221.14	TBC1D10B	MithramycinA_vs_Control	1.52933	9.77112	6.77133	3.44e-05	0.000196296
ENSG00000135916.16	ITM2C	MithramycinA_vs_Control	1.42173	11.5403	6.75963	3.45e-05	0.000196691
ENSG00000111711.10	GOLT1B	MithramycinA_vs_Control	2.02806	9.68967	6.80867	3.48e-05	0.000198243
ENSG00000182986.15	ZNF320	MithramycinA_vs_Control	1.61466	8.20385	6.76833	3.48e-05	0.000198299
ENSG00000103313.13	MEFV	MithramycinA_vs_Control	5.52531	1.77494	7.0354	3.5e-05	0.000199151
ENSG00000160959.8	LRRC14	MithramycinA_vs_Control	1.67385	9.6818	6.76768	3.51e-05	0.000199412
ENSG00000130165.10	ELOF1	MithramycinA_vs_Control	1.51272	10.3556	6.75033	3.52e-05	0.000199697
ENSG00000204209.13	DAXX	MithramycinA_vs_Control	1.42774	9.90355	6.74031	3.53e-05	0.000200256
ENSG00000129195.16	PIMREG	MithramycinA_vs_Control	2.0735	8.24051	6.8	3.53e-05	0.000200315
ENSG00000054967.13	RELT	MithramycinA_vs_Control	1.80969	6.98326	6.77452	3.53e-05	0.000200315
ENSG00000186517.14	ARHGAP30	MithramycinA_vs_Control	4.32784	2.96936	6.97151	3.53e-05	0.000200328
ENSG00000277399.5	GPR179	MithramycinA_vs_Control	3.96148	3.34631	6.94912	3.54e-05	0.00020056
ENSG00000129596.5	CDO1	MithramycinA_vs_Control	5.07776	1.45177	7.00147	3.56e-05	0.000201632
ENSG00000102218.6	RP2	MithramycinA_vs_Control	1.88737	7.78544	6.77525	3.56e-05	0.000201632
ENSG00000065154.12	OAT	MithramycinA_vs_Control	1.44084	9.93568	6.72848	3.58e-05	0.000202665
ENSG00000144635.9	DYNC1LI1	MithramycinA_vs_Control	1.68866	8.63262	6.74958	3.59e-05	0.000202785
ENSG00000068745.15	IP6K2	MithramycinA_vs_Control	1.15987	10.1372	6.69846	3.62e-05	0.000204203
ENSG00000112041.13	TULP1	MithramycinA_vs_Control	5.5951	2.0093	7.00671	3.63e-05	0.00020435
ENSG00000259399.1	TGIF2-RAB5IF	MithramycinA_vs_Control	6.62169	2.6096	7.03857	3.64e-05	0.000204696
ENSG00000257446.4	ZNF878	MithramycinA_vs_Control	5.20077	2.82491	6.98688	3.64e-05	0.000204871
ENSG00000124257.7	NEURL2	MithramycinA_vs_Control	2.27924	7.36048	6.79023	3.66e-05	0.00020545
ENSG00000142528.16	ZNF473	MithramycinA_vs_Control	1.41767	8.32139	6.70758	3.66e-05	0.000205553
ENSG00000171136.7	RLN3	MithramycinA_vs_Control	5.0649	1.44856	6.97396	3.67e-05	0.000205871
ENSG00000099957.16	P2RX6	MithramycinA_vs_Control	4.60973	4.26012	6.95297	3.67e-05	0.000205871
ENSG00000126775.9	ATG14	MithramycinA_vs_Control	1.8315	6.79385	6.74272	3.68e-05	0.000205881
ENSG00000186272.13	ZNF17	MithramycinA_vs_Control	2.43193	6.15716	6.79759	3.69e-05	0.000206369
ENSG00000196981.4	WDR5B	MithramycinA_vs_Control	2.16073	7.34864	6.76879	3.7e-05	0.000207061
ENSG00000136918.8	WDR38	MithramycinA_vs_Control	5.91085	2.13671	6.99886	3.71e-05	0.000207341
ENSG00000175197.13	DDIT3	MithramycinA_vs_Control	1.3332	11.3149	6.68971	3.71e-05	0.000207421
ENSG00000173276.14	ZBTB21	MithramycinA_vs_Control	2.18706	6.8867	6.76773	3.72e-05	0.000207513
ENSG00000105732.13	ZNF574	MithramycinA_vs_Control	1.96649	8.83642	6.7465	3.72e-05	0.000207513
ENSG00000129226.14	CD68	MithramycinA_vs_Control	1.70773	9.07921	6.71283	3.76e-05	0.00020947
ENSG00000061656.11	SPAG4	MithramycinA_vs_Control	2.03415	9.71265	6.74246	3.76e-05	0.000209854
ENSG00000126432.14	PRDX5	MithramycinA_vs_Control	1.79295	13.6217	6.71677	3.77e-05	0.000210256
ENSG00000154710.18	RABGEF1	MithramycinA_vs_Control	1.45676	8.96791	6.6861	3.77e-05	0.000210256
ENSG00000148331.12	ASB6	MithramycinA_vs_Control	1.64765	8.47435	6.69858	3.79e-05	0.000211105
ENSG00000130544.12	ZNF557	MithramycinA_vs_Control	2.67408	5.16561	6.7947	3.8e-05	0.000211162
ENSG00000185298.13	CCDC137	MithramycinA_vs_Control	1.38176	9.60317	6.67253	3.81e-05	0.000211434
ENSG00000163156.12	SCNM1	MithramycinA_vs_Control	1.66905	10.2194	6.68582	3.86e-05	0.000213704
ENSG00000169230.10	PRELID1	MithramycinA_vs_Control	1.20091	12.682	6.64729	3.86e-05	0.000213704
ENSG00000183726.11	TMEM50A	MithramycinA_vs_Control	1.65017	10.7635	6.6823	3.87e-05	0.000213977
ENSG00000136888.8	ATP6V1G1	MithramycinA_vs_Control	1.78378	11.2354	6.69178	3.88e-05	0.000214609
ENSG00000171298.13	GAA	MithramycinA_vs_Control	2.06557	8.60789	6.71728	3.89e-05	0.000214887
ENSG00000117877.11	POLR1G	MithramycinA_vs_Control	1.80536	8.28392	6.69229	3.89e-05	0.000214887
ENSG00000087088.20	BAX	MithramycinA_vs_Control	1.4211	11.6649	6.64704	3.94e-05	0.000217034
ENSG00000004975.12	DVL2	MithramycinA_vs_Control	1.42175	9.22104	6.64494	3.95e-05	0.000217416
ENSG00000197302.10	ZNF720	MithramycinA_vs_Control	2.25725	7.81191	6.72171	3.96e-05	0.000217772
ENSG00000059728.11	MXD1	MithramycinA_vs_Control	1.74567	7.73104	6.67151	3.96e-05	0.000217932
ENSG00000187531.14	SIRT7	MithramycinA_vs_Control	1.35654	9.89028	6.63613	3.97e-05	0.000217981
ENSG00000198730.9	CTR9	MithramycinA_vs_Control	1.6385	9.14727	6.64807	4.03e-05	0.00022085
ENSG00000182768.9	NGRN	MithramycinA_vs_Control	1.12922	12.3162	6.60775	4.03e-05	0.00022085
ENSG00000092931.11	MFSD11	MithramycinA_vs_Control	1.50151	8.98022	6.63488	4.03e-05	0.000220857
ENSG00000184983.11	NDUFA6	MithramycinA_vs_Control	1.85404	11.0069	6.66493	4.04e-05	0.000221406
ENSG00000101457.13	DNTTIP1	MithramycinA_vs_Control	1.51765	9.97848	6.63255	4.05e-05	0.000221525
ENSG00000166526.18	ZNF3	MithramycinA_vs_Control	1.33735	9.22038	6.61743	4.05e-05	0.000221525
ENSG00000179456.10	ZBTB18	MithramycinA_vs_Control	1.47362	8.31116	6.62792	4.05e-05	0.000221611
ENSG00000174456.15	C12orf76	MithramycinA_vs_Control	1.79402	9.42005	6.64565	4.11e-05	0.000224469
ENSG00000258311.5	RP11-644F5.10	MithramycinA_vs_Control	1.70483	6.95296	6.6283	4.15e-05	0.000226332
ENSG00000175482.9	POLD4	MithramycinA_vs_Control	1.11079	12.5732	6.58051	4.15e-05	0.000226332
ENSG00000163444.12	TMEM183A	MithramycinA_vs_Control	1.2957	10.6921	6.5867	4.18e-05	0.00022778
ENSG00000243279.4	PRAF2	MithramycinA_vs_Control	2.30676	7.18526	6.67748	4.2e-05	0.000228258
ENSG00000163950.13	SLBP	MithramycinA_vs_Control	1.14473	10.5473	6.57202	4.21e-05	0.000228738
ENSG00000142186.17	SCYL1	MithramycinA_vs_Control	1.15485	10.6288	6.56876	4.23e-05	0.000229714
ENSG00000162300.13	ZFPL1	MithramycinA_vs_Control	1.40167	10.618	6.58607	4.23e-05	0.000229769
ENSG00000125508.4	SRMS	MithramycinA_vs_Control	3.02244	4.62709	6.73113	4.24e-05	0.000230084
ENSG00000184984.10	CHRM5	MithramycinA_vs_Control	5.03465	2.1089	6.84753	4.25e-05	0.000230731
ENSG00000120616.16	EPC1	MithramycinA_vs_Control	1.82102	8.41081	6.61925	4.25e-05	0.000230735
ENSG00000175463.12	TBC1D10C	MithramycinA_vs_Control	3.61647	4.16694	6.76576	4.28e-05	0.000231912
ENSG00000147123.11	NDUFB11	MithramycinA_vs_Control	1.44226	13.33	6.56949	4.33e-05	0.000234502
ENSG00000182544.9	MFSD5	MithramycinA_vs_Control	1.47489	9.62413	6.57026	4.34e-05	0.000234974
ENSG00000197021.9	EOLA2	MithramycinA_vs_Control	1.58068	10.097	6.57866	4.35e-05	0.000235147
ENSG00000198520.12	ARMH1	MithramycinA_vs_Control	4.60077	4.10894	6.80654	4.36e-05	0.000235455
ENSG00000149716.13	LTO1	MithramycinA_vs_Control	1.6124	9.00939	6.57946	4.36e-05	0.000235455
ENSG00000196116.8	TDRD7	MithramycinA_vs_Control	1.39626	8.17739	6.56092	4.36e-05	0.000235455
ENSG00000115520.8	COQ10B	MithramycinA_vs_Control	1.5867	8.65817	6.57055	4.39e-05	0.000237137
ENSG00000117010.17	ZNF684	MithramycinA_vs_Control	3.20666	4.7288	6.71306	4.4e-05	0.000237563
ENSG00000074319.13	TSG101	MithramycinA_vs_Control	1.00189	11.4727	6.5237	4.42e-05	0.000238071
ENSG00000183150.8	GPR19	MithramycinA_vs_Control	4.10536	5.56307	6.76776	4.42e-05	0.000238216
ENSG00000197780.10	TAF13	MithramycinA_vs_Control	2.06424	9.75476	6.60805	4.44e-05	0.000238636
ENSG00000221886.4	ZBED8	MithramycinA_vs_Control	2.15118	6.35685	6.61344	4.45e-05	0.000239289
ENSG00000273604.2	EPOP	MithramycinA_vs_Control	2.04457	8.47915	6.59472	4.5e-05	0.000241563
ENSG00000186501.15	TMEM222	MithramycinA_vs_Control	1.61288	10.3747	6.55261	4.5e-05	0.000241774
ENSG00000173992.9	CCS	MithramycinA_vs_Control	1.6472	10.5121	6.55526	4.51e-05	0.000241825
ENSG00000143751.10	SDE2	MithramycinA_vs_Control	1.42246	8.74394	6.53199	4.52e-05	0.000242543
ENSG00000183401.12	CCDC159	MithramycinA_vs_Control	2.0468	8.06453	6.58638	4.54e-05	0.000243295
ENSG00000103496.15	STX4	MithramycinA_vs_Control	1.31827	9.15925	6.51796	4.56e-05	0.00024385
ENSG00000086589.12	RBM22	MithramycinA_vs_Control	1.12525	10.0051	6.50365	4.56e-05	0.000244035
ENSG00000129484.14	PARP2	MithramycinA_vs_Control	1.82408	7.7156	6.55877	4.58e-05	0.000244735
ENSG00000140511.12	HAPLN3	MithramycinA_vs_Control	3.16033	4.74806	6.67571	4.59e-05	0.000244962
ENSG00000188396.4	DYNLT4	MithramycinA_vs_Control	2.23389	6.90761	6.59658	4.59e-05	0.000244962
ENSG00000147168.13	IL2RG	MithramycinA_vs_Control	3.8585	5.32695	6.72011	4.6e-05	0.00024525
ENSG00000124074.12	ENKD1	MithramycinA_vs_Control	1.52956	9.43422	6.52806	4.6e-05	0.00024525
ENSG00000132471.12	WBP2	MithramycinA_vs_Control	1.49147	10.9277	6.52376	4.6e-05	0.00024525
ENSG00000129625.13	REEP5	MithramycinA_vs_Control	1.43826	10.4134	6.51951	4.6e-05	0.00024525
ENSG00000104901.7	DKKL1	MithramycinA_vs_Control	6.60942	2.37969	6.83218	4.62e-05	0.000246366
ENSG00000149480.7	MTA2	MithramycinA_vs_Control	1.12409	10.7439	6.49086	4.63e-05	0.000246555
ENSG00000068323.17	TFE3	MithramycinA_vs_Control	1.37123	9.85967	6.50461	4.65e-05	0.000247497
ENSG00000173875.14	ZNF791	MithramycinA_vs_Control	2.14505	6.65108	6.56793	4.7e-05	0.000249544
ENSG00000214021.16	TTLL3	MithramycinA_vs_Control	2.04982	7.18981	6.55948	4.7e-05	0.000249544
ENSG00000115318.12	LOXL3	MithramycinA_vs_Control	3.3538	4.35221	6.66767	4.71e-05	0.000249866
ENSG00000138073.14	PREB	MithramycinA_vs_Control	1.40013	10.458	6.49605	4.72e-05	0.000250096
ENSG00000154813.10	DPH3	MithramycinA_vs_Control	1.72602	7.93793	6.5236	4.72e-05	0.000250437
ENSG00000185130.5	H2BC13	MithramycinA_vs_Control	7.3057	2.47281	6.82691	4.76e-05	0.000251671
ENSG00000203326.12	ZNF525	MithramycinA_vs_Control	2.41731	6.02374	6.57991	4.78e-05	0.000252633
ENSG00000132950.19	ZMYM5	MithramycinA_vs_Control	1.95151	7.34684	6.53537	4.78e-05	0.000252727
ENSG00000137207.12	YIPF3	MithramycinA_vs_Control	1.19992	12.3128	6.4657	4.81e-05	0.000253959
ENSG00000250571.7	GLI4	MithramycinA_vs_Control	1.76252	8.51834	6.51254	4.81e-05	0.000253991
ENSG00000119915.5	ELOVL3	MithramycinA_vs_Control	3.2837	4.33895	6.64505	4.81e-05	0.000254007
ENSG00000172922.11	RNASEH2C	MithramycinA_vs_Control	2.41733	10.0742	6.57156	4.82e-05	0.000254689
ENSG00000236287.8	ZBED5	MithramycinA_vs_Control	1.77366	9.21493	6.50733	4.84e-05	0.000255431
ENSG00000116793.16	PHTF1	MithramycinA_vs_Control	1.62325	7.9839	6.48655	4.88e-05	0.000257331
ENSG00000240972.2	MIF	MithramycinA_vs_Control	1.25761	15.0347	6.45561	4.89e-05	0.000257427
ENSG00000102543.14	CDADC1	MithramycinA_vs_Control	2.62985	6.98155	6.57897	4.89e-05	0.000257531
ENSG00000197748.13	CFAP43	MithramycinA_vs_Control	3.50201	4.69969	6.6388	4.94e-05	0.000259348
ENSG00000172794.20	RAB37	MithramycinA_vs_Control	2.72474	6.16473	6.57833	4.94e-05	0.000259695
ENSG00000187837.4	H1-2	MithramycinA_vs_Control	3.16505	9.08771	6.60895	4.97e-05	0.000260688
ENSG00000141424.13	SLC39A6	MithramycinA_vs_Control	2.28412	8.49335	6.53178	4.99e-05	0.000261402
ENSG00000131652.14	THOC6	MithramycinA_vs_Control	2.03534	8.86622	6.50471	5.01e-05	0.000262331
ENSG00000170633.16	RNF34	MithramycinA_vs_Control	1.66296	9.09352	6.46424	5.04e-05	0.000263547
ENSG00000177383.5	MAGEF1	MithramycinA_vs_Control	1.23163	9.90799	6.42569	5.06e-05	0.000264344
ENSG00000100445.18	SDR39U1	MithramycinA_vs_Control	1.6346	10.0459	6.45659	5.07e-05	0.000264967
ENSG00000178093.14	TSSK6	MithramycinA_vs_Control	3.05368	6.00843	6.58277	5.08e-05	0.000265181
ENSG00000130023.16	ERMARD	MithramycinA_vs_Control	2.56513	7.53752	6.54007	5.09e-05	0.00026567
ENSG00000113558.19	SKP1	MithramycinA_vs_Control	1.13744	13.3746	6.40492	5.15e-05	0.000268243
ENSG00000215041.10	NEURL4	MithramycinA_vs_Control	1.72626	8.05778	6.45151	5.16e-05	0.000268471
ENSG00000172301.11	COPRS	MithramycinA_vs_Control	1.52205	12.0026	6.43149	5.17e-05	0.000268619
ENSG00000176401.6	EID2B	MithramycinA_vs_Control	4.00856	5.37467	6.6278	5.2e-05	0.000269965
ENSG00000134463.15	ECHDC3	MithramycinA_vs_Control	3.20544	5.53152	6.57441	5.2e-05	0.00027011
ENSG00000211450.10	SELENOH	MithramycinA_vs_Control	1.39933	12.0685	6.41092	5.23e-05	0.000271361
ENSG00000277957.1	SENP3-EIF4A1	MithramycinA_vs_Control	4.34855	3.73053	6.63975	5.24e-05	0.000271462
ENSG00000085978.22	ATG16L1	MithramycinA_vs_Control	1.3969	9.0271	6.40919	5.24e-05	0.000271462
ENSG00000251369.9	ZNF550	MithramycinA_vs_Control	3.25352	5.9949	6.57023	5.25e-05	0.000271758
ENSG00000137135.18	ARHGEF39	MithramycinA_vs_Control	1.5442	8.25203	6.41913	5.26e-05	0.000272005
ENSG00000186862.20	PDZD7	MithramycinA_vs_Control	2.61445	6.25975	6.50833	5.32e-05	0.000274925
ENSG00000235453.11	SMIM27	MithramycinA_vs_Control	2.48159	7.43422	6.49166	5.35e-05	0.000276503
ENSG00000115084.15	SLC35F5	MithramycinA_vs_Control	1.69027	9.75357	6.40739	5.42e-05	0.000279739
ENSG00000181274.7	FRAT2	MithramycinA_vs_Control	1.44328	8.92262	6.38408	5.43e-05	0.000280007
ENSG00000100342.21	APOL1	MithramycinA_vs_Control	1.43439	9.998	6.38277	5.43e-05	0.000280065
ENSG00000175189.4	INHBC	MithramycinA_vs_Control	3.82516	2.98615	6.57873	5.44e-05	0.000280242
ENSG00000171792.11	RHNO1	MithramycinA_vs_Control	1.41266	9.51917	6.3799	5.44e-05	0.000280242
ENSG00000183309.12	ZNF623	MithramycinA_vs_Control	1.64054	7.81829	6.39888	5.45e-05	0.000280443
ENSG00000150991.15	UBC	MithramycinA_vs_Control	1.12212	14.7729	6.35319	5.48e-05	0.000281883
ENSG00000132010.16	ZNF20	MithramycinA_vs_Control	2.76285	6.68086	6.49435	5.5e-05	0.000282473
ENSG00000256812.2	CAPNS2	MithramycinA_vs_Control	5.03046	1.55031	6.62918	5.51e-05	0.00028313
ENSG00000066322.15	ELOVL1	MithramycinA_vs_Control	1.16985	12.5173	6.34955	5.53e-05	0.000283429
ENSG00000111785.21	RIC8B	MithramycinA_vs_Control	1.95461	7.02542	6.41531	5.54e-05	0.00028373
ENSG00000185267.10	CDNF	MithramycinA_vs_Control	2.92806	5.98528	6.50066	5.55e-05	0.00028396
ENSG00000277161.2	PIGW	MithramycinA_vs_Control	2.06031	9.49343	6.42261	5.56e-05	0.000284194
ENSG00000269720.2	CCDC194	MithramycinA_vs_Control	2.67301	5.38015	6.47726	5.56e-05	0.000284376
ENSG00000136485.15	DCAF7	MithramycinA_vs_Control	1.38474	10.5355	6.35752	5.58e-05	0.000284874
ENSG00000184786.6	DYNLT2	MithramycinA_vs_Control	4.52843	5.34226	6.59569	5.58e-05	0.000285112
ENSG00000111729.15	CLEC4A	MithramycinA_vs_Control	6.62166	2.24337	6.67224	5.59e-05	0.000285403
ENSG00000137814.12	HAUS2	MithramycinA_vs_Control	1.51646	9.21474	6.36044	5.63e-05	0.000287182
ENSG00000104960.15	PTOV1	MithramycinA_vs_Control	1.29027	11.6204	6.34235	5.63e-05	0.000287182
ENSG00000182993.5	C12orf60	MithramycinA_vs_Control	3.23674	4.76348	6.50931	5.65e-05	0.000287486
ENSG00000149658.18	YTHDF1	MithramycinA_vs_Control	1.07648	10.4348	6.32685	5.64e-05	0.000287486
ENSG00000156136.10	DCK	MithramycinA_vs_Control	1.44867	8.71601	6.35134	5.66e-05	0.000287917
ENSG00000257950.3	P2RX5-TAX1BP3	MithramycinA_vs_Control	3.80883	2.87023	6.54456	5.67e-05	0.000288234
ENSG00000161610.1	HCRT	MithramycinA_vs_Control	4.92562	1.41374	6.59659	5.7e-05	0.000289992
ENSG00000205177.6	C11orf91	MithramycinA_vs_Control	5.34351	2.27825	6.61207	5.72e-05	0.000290057
ENSG00000141371.13	C17orf64	MithramycinA_vs_Control	5.32807	1.61965	6.61151	5.72e-05	0.000290057
ENSG00000175895.4	PLEKHF2	MithramycinA_vs_Control	1.55225	8.23154	6.349	5.74e-05	0.00029086
ENSG00000111790.14	FGFR1OP2	MithramycinA_vs_Control	2.08013	8.59363	6.39474	5.76e-05	0.000291986
ENSG00000256043.5	CTSO	MithramycinA_vs_Control	2.42451	5.41924	6.42091	5.8e-05	0.000293713
ENSG00000038274.17	MAT2B	MithramycinA_vs_Control	1.49374	9.98767	6.33261	5.82e-05	0.000294056
ENSG00000165819.12	METTL3	MithramycinA_vs_Control	1.47191	8.57522	6.33088	5.82e-05	0.000294056
ENSG00000182327.8	GLTPD2	MithramycinA_vs_Control	5.03101	3.91407	6.58397	5.82e-05	0.000294205
ENSG00000011198.10	ABHD5	MithramycinA_vs_Control	1.73137	7.99044	6.35292	5.83e-05	0.000294205
ENSG00000182134.16	TDRKH	MithramycinA_vs_Control	1.87284	8.27083	6.36443	5.84e-05	0.000294721
ENSG00000104888.10	SLC17A7	MithramycinA_vs_Control	3.5644	3.95307	6.50389	5.84e-05	0.000294798
ENSG00000264364.3	DYNLL2	MithramycinA_vs_Control	1.27979	10.0951	6.30974	5.86e-05	0.000295484
ENSG00000151748.15	SAV1	MithramycinA_vs_Control	1.72663	8.36024	6.34341	5.89e-05	0.000296915
ENSG00000178381.12	ZFAND2A	MithramycinA_vs_Control	1.21119	10.1305	6.29819	5.91e-05	0.000297633
ENSG00000143369.15	ECM1	MithramycinA_vs_Control	3.61931	6.86953	6.49424	5.94e-05	0.000298958
ENSG00000138231.13	DBR1	MithramycinA_vs_Control	1.50299	7.58177	6.31672	5.94e-05	0.000298958
ENSG00000089693.11	MLF2	MithramycinA_vs_Control	1.10714	12.1709	6.28136	5.98e-05	0.000300823
ENSG00000198855.7	FICD	MithramycinA_vs_Control	1.82783	6.57566	6.33697	6.01e-05	0.00030194
ENSG00000286905.1	RP13-512J5.1	MithramycinA_vs_Control	3.58991	4.76278	6.47941	6.03e-05	0.000302889
ENSG00000172428.11	COPS9	MithramycinA_vs_Control	2.30343	13.2185	6.3783	6.03e-05	0.000302889
ENSG00000105290.13	APLP1	MithramycinA_vs_Control	2.48267	7.99576	6.38514	6.1e-05	0.000305595
ENSG00000187266.14	EPOR	MithramycinA_vs_Control	2.14509	6.81196	6.35401	6.11e-05	0.000305595
ENSG00000196565.15	HBG2	MithramycinA_vs_Control	5.25898	1.49708	6.55294	6.12e-05	0.000305912
ENSG00000136807.14	CDK9	MithramycinA_vs_Control	1.18451	10.242	6.26679	6.13e-05	0.00030638
ENSG00000169217.9	CD2BP2	MithramycinA_vs_Control	1.51757	10.0409	6.29057	6.14e-05	0.000306777
ENSG00000100003.18	SEC14L2	MithramycinA_vs_Control	2.02385	7.526	6.33307	6.18e-05	0.000308071
ENSG00000104142.11	VPS18	MithramycinA_vs_Control	1.8244	9.30372	6.31442	6.18e-05	0.000308071
ENSG00000134748.13	PRPF38A	MithramycinA_vs_Control	1.53906	9.79878	6.28618	6.19e-05	0.000308609
ENSG00000165689.17	ENTR1	MithramycinA_vs_Control	1.04261	10.8182	6.23998	6.27e-05	0.000312318
ENSG00000188766.12	SPRED3	MithramycinA_vs_Control	2.23405	5.72949	6.3354	6.31e-05	0.00031386
ENSG00000007516.14	BAIAP3	MithramycinA_vs_Control	1.59195	7.62647	6.27542	6.31e-05	0.00031386
ENSG00000103549.22	RNF40	MithramycinA_vs_Control	1.64871	10.8265	6.27777	6.33e-05	0.000314575
ENSG00000101624.11	CEP76	MithramycinA_vs_Control	1.45841	8.34087	6.26086	6.33e-05	0.000314575
ENSG00000180096.12	SEPTIN1	MithramycinA_vs_Control	3.71888	4.87412	6.44676	6.34e-05	0.000314806
ENSG00000128284.19	APOL3	MithramycinA_vs_Control	3.54934	5.96231	6.43433	6.35e-05	0.00031522
ENSG00000184209.15	SNRNP35	MithramycinA_vs_Control	1.7305	8.6121	6.28298	6.35e-05	0.00031522
ENSG00000120314.19	WDR55	MithramycinA_vs_Control	1.26332	9.65924	6.24158	6.37e-05	0.000315677
ENSG00000156384.15	SFR1	MithramycinA_vs_Control	2.00464	7.45543	6.30208	6.41e-05	0.000317558
ENSG00000162971.11	TYW5	MithramycinA_vs_Control	2.09367	6.66699	6.30767	6.43e-05	0.00031844
ENSG00000173702.7	MUC13	MithramycinA_vs_Control	1.47063	11.2018	6.24862	6.44e-05	0.000318887
ENSG00000164463.12	CREBRF	MithramycinA_vs_Control	2.3069	6.78196	6.32498	6.45e-05	0.000319188
ENSG00000124107.5	SLPI	MithramycinA_vs_Control	1.42769	11.4324	6.24329	6.45e-05	0.000319222
ENSG00000132801.7	ZSWIM3	MithramycinA_vs_Control	2.30455	6.80413	6.32373	6.46e-05	0.000319247
ENSG00000154016.14	GRAP	MithramycinA_vs_Control	6.1163	3.25657	6.53742	6.46e-05	0.000319389
ENSG00000168894.10	RNF181	MithramycinA_vs_Control	1.22301	12.1736	6.22658	6.46e-05	0.000319389
ENSG00000102119.12	EMD	MithramycinA_vs_Control	1.1841	11.8726	6.21958	6.5e-05	0.000320758
ENSG00000163815.6	CLEC3B	MithramycinA_vs_Control	4.93891	1.55559	6.48847	6.51e-05	0.000321148
ENSG00000182108.11	DEXI	MithramycinA_vs_Control	1.79534	9.16795	6.26747	6.53e-05	0.000321616
ENSG00000025156.13	HSF2	MithramycinA_vs_Control	1.77481	7.0344	6.26545	6.53e-05	0.000321616
ENSG00000174744.14	BRMS1	MithramycinA_vs_Control	1.4687	10.8348	6.23626	6.54e-05	0.000322122
ENSG00000143258.16	USP21	MithramycinA_vs_Control	1.4419	8.97923	6.22979	6.57e-05	0.000323349
ENSG00000107537.14	PHYH	MithramycinA_vs_Control	1.31438	8.89193	6.21865	6.58e-05	0.000323627
ENSG00000272896.1	RP11-216L13.17	MithramycinA_vs_Control	2.9466	6.04104	6.36197	6.59e-05	0.000323862
ENSG00000119185.13	ITGB1BP1	MithramycinA_vs_Control	1.23571	10.1455	6.2114	6.59e-05	0.000324024
ENSG00000159147.18	DONSON	MithramycinA_vs_Control	1.90486	7.92564	6.26434	6.64e-05	0.000325622
ENSG00000057757.10	PITHD1	MithramycinA_vs_Control	1.06084	10.6691	6.19352	6.65e-05	0.000326393
ENSG00000184661.14	CDCA2	MithramycinA_vs_Control	2.11612	5.84011	6.27995	6.67e-05	0.000327133
ENSG00000158079.16	PTPDC1	MithramycinA_vs_Control	1.64642	7.23065	6.23325	6.69e-05	0.000328049
ENSG00000239382.10	ALKBH6	MithramycinA_vs_Control	1.37509	9.58169	6.2096	6.7e-05	0.000328049
ENSG00000167615.17	LENG8	MithramycinA_vs_Control	2.81553	10.8467	6.33818	6.7e-05	0.000328095
ENSG00000156097.12	GPR61	MithramycinA_vs_Control	7.08709	3.10683	6.53245	6.72e-05	0.000328818
ENSG00000196705.8	ZNF431	MithramycinA_vs_Control	2.79673	6.64277	6.33368	6.72e-05	0.000328834
ENSG00000184270.6	H2AC21	MithramycinA_vs_Control	7.04725	2.41303	6.52978	6.73e-05	0.000329132
ENSG00000261609.8	GAN	MithramycinA_vs_Control	2.18339	6.07995	6.27804	6.74e-05	0.000329295
ENSG00000175877.4	TMEM270	MithramycinA_vs_Control	4.60876	2.33741	6.44234	6.76e-05	0.00033032
ENSG00000109445.11	ZNF330	MithramycinA_vs_Control	1.3364	8.76774	6.19798	6.77e-05	0.000330395
ENSG00000185697.17	MYBL1	MithramycinA_vs_Control	2.88902	4.47477	6.33501	6.77e-05	0.00033048
ENSG00000172663.9	TMEM134	MithramycinA_vs_Control	1.69715	10.4664	6.2276	6.78e-05	0.000330539
ENSG00000067836.13	ROGDI	MithramycinA_vs_Control	1.3612	10.326	6.19812	6.78e-05	0.000330539
ENSG00000197063.11	MAFG	MithramycinA_vs_Control	1.31061	9.60271	6.18742	6.84e-05	0.000333012
ENSG00000166529.15	ZSCAN21	MithramycinA_vs_Control	1.59303	7.55958	6.21056	6.85e-05	0.000333067
ENSG00000160688.19	FLAD1	MithramycinA_vs_Control	1.3194	10.6361	6.18505	6.87e-05	0.000333797
ENSG00000164542.13	KIAA0895	MithramycinA_vs_Control	1.67751	7.0901	6.2123	6.9e-05	0.000334958
ENSG00000105737.9	GRIK5	MithramycinA_vs_Control	4.42606	4.23198	6.41704	6.9e-05	0.000335144
ENSG00000124767.7	GLO1	MithramycinA_vs_Control	1.22174	11.321	6.17296	6.91e-05	0.00033532
ENSG00000188878.19	FBF1	MithramycinA_vs_Control	2.69648	6.77826	6.30066	6.93e-05	0.000336211
ENSG00000172613.8	RAD9A	MithramycinA_vs_Control	1.5778	9.05121	6.1983	6.94e-05	0.000336314
ENSG00000146221.10	TCTE1	MithramycinA_vs_Control	4.78244	2.13738	6.42893	6.94e-05	0.000336431
ENSG00000024526.17	DEPDC1	MithramycinA_vs_Control	2.63925	6.71961	6.29394	6.95e-05	0.000336556
ENSG00000180098.9	TRNAU1AP	MithramycinA_vs_Control	1.71162	8.95478	6.20907	6.95e-05	0.000336556
ENSG00000188542.10	DUSP28	MithramycinA_vs_Control	1.9223	7.80455	6.22633	6.97e-05	0.000337262
ENSG00000182117.6	NOP10	MithramycinA_vs_Control	1.00272	13.4797	6.15387	6.97e-05	0.000337262
ENSG00000196110.8	ZNF699	MithramycinA_vs_Control	2.85543	4.68843	6.29904	7.06e-05	0.000340657
ENSG00000138463.9	SLC49A4	MithramycinA_vs_Control	1.46946	8.06233	6.17585	7.05e-05	0.000340657
ENSG00000170855.4	TRIAP1	MithramycinA_vs_Control	1.33103	10.4965	6.16424	7.06e-05	0.000340657
ENSG00000133433.11	GSTT2B	MithramycinA_vs_Control	3.36308	5.44588	6.33437	7.08e-05	0.00034134
ENSG00000099365.11	STX1B	MithramycinA_vs_Control	5.05189	1.76383	6.42196	7.1e-05	0.000342258
ENSG00000085644.14	ZNF213	MithramycinA_vs_Control	2.04335	7.60827	6.22167	7.12e-05	0.000342538
ENSG00000152465.18	NMT2	MithramycinA_vs_Control	1.92144	7.03142	6.21033	7.11e-05	0.000342538
ENSG00000156735.11	BAG4	MithramycinA_vs_Control	1.96683	6.08141	6.2132	7.13e-05	0.000342893
ENSG00000121653.11	MAPK8IP1	MithramycinA_vs_Control	3.01339	5.97407	6.30259	7.14e-05	0.000343156
ENSG00000165264.11	NDUFB6	MithramycinA_vs_Control	1.31588	9.59157	6.1517	7.16e-05	0.000343998
ENSG00000129347.21	KRI1	MithramycinA_vs_Control	1.50571	7.86226	6.1666	7.16e-05	0.000344114
ENSG00000120694.20	HSPH1	MithramycinA_vs_Control	1.80566	10.8711	6.19275	7.17e-05	0.000344368
ENSG00000137504.15	CREBZF	MithramycinA_vs_Control	2.69313	9.65411	6.27206	7.18e-05	0.000344723
ENSG00000244607.7	CCDC13	MithramycinA_vs_Control	5.26543	3.04807	6.41927	7.2e-05	0.000345506
ENSG00000088356.6	PDRG1	MithramycinA_vs_Control	1.69214	10.2128	6.16949	7.29e-05	0.000349415
ENSG00000122367.20	LDB3	MithramycinA_vs_Control	5.08056	2.42373	6.40009	7.31e-05	0.000350084
ENSG00000132002.9	DNAJB1	MithramycinA_vs_Control	1.11798	11.1904	6.12212	7.31e-05	0.000350084
ENSG00000165828.15	PRAP1	MithramycinA_vs_Control	2.85824	8.49197	6.27107	7.31e-05	0.000350237
ENSG00000110074.11	FOXRED1	MithramycinA_vs_Control	1.9566	8.59548	6.18796	7.35e-05	0.000351488
ENSG00000084072.17	PPIE	MithramycinA_vs_Control	1.13772	10.7227	6.11829	7.35e-05	0.00035159
ENSG00000205277.10	MUC12	MithramycinA_vs_Control	2.8485	7.93674	6.26485	7.36e-05	0.000351762
ENSG00000089685.15	BIRC5	MithramycinA_vs_Control	1.92918	9.4031	6.18364	7.36e-05	0.000351762
ENSG00000196352.16	CD55	MithramycinA_vs_Control	1.55559	10.7977	6.14926	7.36e-05	0.000351762
ENSG00000206172.8	HBA1	MithramycinA_vs_Control	7.34814	2.81598	6.46325	7.37e-05	0.000351824
ENSG00000111540.16	RAB5B	MithramycinA_vs_Control	1.28721	10.6876	6.12603	7.37e-05	0.00035197
ENSG00000133321.11	PLAAT4	MithramycinA_vs_Control	1.47575	11.2445	6.13137	7.47e-05	0.00035579
ENSG00000160471.13	COX6B2	MithramycinA_vs_Control	3.37071	3.85665	6.28329	7.55e-05	0.000359269
ENSG00000131067.17	GGT7	MithramycinA_vs_Control	1.48685	7.47928	6.11982	7.58e-05	0.000360689
ENSG00000163320.12	CGGBP1	MithramycinA_vs_Control	1.464	8.20103	6.1176	7.59e-05	0.000360691
ENSG00000076321.11	KLHL20	MithramycinA_vs_Control	1.69907	7.97142	6.13783	7.59e-05	0.000360871
ENSG00000184281.15	TSSC4	MithramycinA_vs_Control	1.46876	10.6051	6.11463	7.62e-05	0.000361974
ENSG00000160326.14	SLC2A6	MithramycinA_vs_Control	2.20292	6.69721	6.18112	7.63e-05	0.000362179
ENSG00000170468.8	RIOX1	MithramycinA_vs_Control	1.96089	7.4406	6.15834	7.63e-05	0.000362179
ENSG00000229292.2	RFPL4AL1	MithramycinA_vs_Control	4.78941	1.37968	6.35134	7.65e-05	0.000362602
ENSG00000145526.12	CDH18	MithramycinA_vs_Control	4.72376	1.36327	6.34448	7.68e-05	0.000363995
ENSG00000148290.10	SURF1	MithramycinA_vs_Control	1.90215	10.4745	6.14179	7.74e-05	0.000366116
ENSG00000140829.12	DHX38	MithramycinA_vs_Control	1.54911	9.09558	6.1075	7.76e-05	0.000366806
ENSG00000136867.11	SLC31A2	MithramycinA_vs_Control	2.71383	4.84154	6.20957	7.79e-05	0.00036815
ENSG00000160014.17	CALM3	MithramycinA_vs_Control	1.1737	12.9147	6.07489	7.79e-05	0.000368158
ENSG00000146232.17	NFKBIE	MithramycinA_vs_Control	2.00975	7.97228	6.14631	7.79e-05	0.000368199
ENSG00000149532.16	CPSF7	MithramycinA_vs_Control	1.35684	10.5447	6.08673	7.8e-05	0.00036847
ENSG00000177917.11	ARL6IP6	MithramycinA_vs_Control	1.97308	8.19157	6.13677	7.85e-05	0.000370172
ENSG00000135506.16	OS9	MithramycinA_vs_Control	1.18992	11.3718	6.06942	7.85e-05	0.000370172
ENSG00000164109.14	MAD2L1	MithramycinA_vs_Control	1.71258	9.40762	6.11153	7.86e-05	0.000370414
ENSG00000067064.12	IDI1	MithramycinA_vs_Control	1.79678	10.0819	6.11868	7.87e-05	0.000370474
ENSG00000173039.19	RELA	MithramycinA_vs_Control	1.27046	11.0524	6.07363	7.87e-05	0.000370474
ENSG00000176986.16	SEC24C	MithramycinA_vs_Control	1.16024	10.402	6.0653	7.88e-05	0.000370702
ENSG00000106009.16	BRAT1	MithramycinA_vs_Control	1.45049	9.37564	6.08587	7.89e-05	0.00037102
ENSG00000217128.12	FNIP1	MithramycinA_vs_Control	2.36363	7.11968	6.16719	7.91e-05	0.000371836
ENSG00000188368.11	PRR19	MithramycinA_vs_Control	2.99882	6.11926	6.21855	7.92e-05	0.000372242
ENSG00000205581.11	HMGN1	MithramycinA_vs_Control	1.36632	12.3648	6.07498	7.93e-05	0.000372404
ENSG00000223547.10	ZNF844	MithramycinA_vs_Control	3.34736	5.20792	6.24179	7.94e-05	0.000372826
ENSG00000070610.14	GBA2	MithramycinA_vs_Control	1.65873	10.5301	6.09721	7.96e-05	0.000373499
ENSG00000268107.6	AC003005.4	MithramycinA_vs_Control	3.51956	4.42911	6.24896	7.98e-05	0.000374149
ENSG00000171388.12	APLN	MithramycinA_vs_Control	3.68944	4.07259	6.25687	8.01e-05	0.000375072
ENSG00000236383.8	CCDC200	MithramycinA_vs_Control	6.72603	4.44171	6.37746	8.04e-05	0.000376185
ENSG00000006016.12	CRLF1	MithramycinA_vs_Control	2.71623	5.06848	6.17985	8.09e-05	0.000378459
ENSG00000160813.7	PPP1R35	MithramycinA_vs_Control	1.25192	10.1558	6.0468	8.13e-05	0.000380078
ENSG00000185883.12	ATP6V0C	MithramycinA_vs_Control	1.38142	13.0823	6.0562	8.13e-05	0.000380124
ENSG00000100600.15	LGMN	MithramycinA_vs_Control	1.30756	10.5079	6.04829	8.15e-05	0.000381053
ENSG00000188015.10	S100A3	MithramycinA_vs_Control	3.23059	5.63124	6.20578	8.22e-05	0.000383621
ENSG00000259305.6	ZHX1-C8orf76	MithramycinA_vs_Control	2.16279	6.65123	6.11835	8.22e-05	0.000383621
ENSG00000213760.11	ATP6V1G2	MithramycinA_vs_Control	5.40221	4.21468	6.31625	8.24e-05	0.000383958
ENSG00000162241.13	SLC25A45	MithramycinA_vs_Control	1.79787	8.23	6.07635	8.31e-05	0.000386808
ENSG00000189376.12	C8orf76	MithramycinA_vs_Control	1.45951	10.8981	6.04615	8.3e-05	0.000386808
ENSG00000004776.13	HSPB6	MithramycinA_vs_Control	4.87446	2.70688	6.28778	8.31e-05	0.000387047
ENSG00000185129.8	PURA	MithramycinA_vs_Control	1.61409	8.00399	6.05735	8.33e-05	0.00038744
ENSG00000126524.10	SBDS	MithramycinA_vs_Control	1.5942	11.4796	6.0517	8.37e-05	0.000388949
ENSG00000284922.2	RP11-807H22.10	MithramycinA_vs_Control	3.4961	4.53886	6.20709	8.4e-05	0.000390115
ENSG00000113119.13	TMCO6	MithramycinA_vs_Control	1.79987	8.19315	6.06706	8.41e-05	0.00039029
ENSG00000185112.6	FAM43A	MithramycinA_vs_Control	2.99398	4.09058	6.17022	8.41e-05	0.000390568
ENSG00000162585.17	FAAP20	MithramycinA_vs_Control	1.26374	11.5293	6.01859	8.43e-05	0.000391151
ENSG00000097096.9	SYDE2	MithramycinA_vs_Control	2.28294	5.55102	6.10868	8.44e-05	0.000391353
ENSG00000169902.15	TPST1	MithramycinA_vs_Control	3.5556	4.48146	6.2062	8.45e-05	0.000391495
ENSG00000172936.16	MYD88	MithramycinA_vs_Control	1.53485	9.48269	6.03777	8.46e-05	0.000391792
ENSG00000182310.15	SPACA6	MithramycinA_vs_Control	4.08869	7.02892	6.23526	8.47e-05	0.000392001
ENSG00000188895.12	MSL1	MithramycinA_vs_Control	1.30784	9.78767	6.0174	8.48e-05	0.000392419
ENSG00000177707.11	NECTIN3	MithramycinA_vs_Control	1.69247	7.2507	6.04919	8.49e-05	0.000392631
ENSG00000145107.16	TM4SF19	MithramycinA_vs_Control	5.96038	2.76513	6.31039	8.5e-05	0.000392684
ENSG00000104979.9	C19orf53	MithramycinA_vs_Control	1.55003	11.8541	6.03449	8.51e-05	0.000393292
ENSG00000223658.8	C1GALT1C1L	MithramycinA_vs_Control	3.25679	4.81771	6.17849	8.53e-05	0.000393879
ENSG00000159885.14	ZNF222	MithramycinA_vs_Control	2.11769	6.13693	6.085	8.53e-05	0.000393879
ENSG00000235750.10	KIAA0040	MithramycinA_vs_Control	1.93559	7.24059	6.06843	8.53e-05	0.000393879
ENSG00000100196.11	KDELR3	MithramycinA_vs_Control	1.26835	10.0534	6.00596	8.57e-05	0.000395639
ENSG00000171453.20	POLR1C	MithramycinA_vs_Control	1.95659	10.4119	6.0651	8.59e-05	0.000395935
ENSG00000169490.17	TM2D2	MithramycinA_vs_Control	2.34877	8.80552	6.10009	8.6e-05	0.000396321
ENSG00000087191.13	PSMC5	MithramycinA_vs_Control	1.0181	11.564	5.98537	8.63e-05	0.000397763
ENSG00000179163.12	FUCA1	MithramycinA_vs_Control	1.3388	9.48537	5.99994	8.7e-05	0.000400422
ENSG00000214212.9	C19orf38	MithramycinA_vs_Control	3.78689	4.35753	6.19293	8.74e-05	0.000401953
ENSG00000103044.11	HAS3	MithramycinA_vs_Control	2.49594	4.96169	6.09989	8.74e-05	0.000401953
ENSG00000151929.10	BAG3	MithramycinA_vs_Control	1.38955	9.35358	5.9975	8.77e-05	0.000402785
ENSG00000018280.17	SLC11A1	MithramycinA_vs_Control	3.32312	5.70616	6.1596	8.79e-05	0.000403279
ENSG00000184986.11	TMEM121	MithramycinA_vs_Control	3.5129	3.13729	6.17023	8.81e-05	0.000404118
ENSG00000179859.10	RNF227	MithramycinA_vs_Control	1.96664	6.33193	6.04546	8.81e-05	0.000404269
ENSG00000197170.10	PSMD12	MithramycinA_vs_Control	1.55498	10.8956	6.00276	8.87e-05	0.000406468
ENSG00000089053.13	ANAPC5	MithramycinA_vs_Control	1.10144	10.77	5.96662	8.89e-05	0.00040728
ENSG00000132591.12	ERAL1	MithramycinA_vs_Control	1.57022	10.7242	5.99873	8.93e-05	0.000408445
ENSG00000173540.14	GMPPB	MithramycinA_vs_Control	1.75779	8.73601	6.01442	8.95e-05	0.000409031
ENSG00000176994.11	SMCR8	MithramycinA_vs_Control	1.43589	7.87413	5.98505	8.95e-05	0.000409284
ENSG00000184502.4	GAST	MithramycinA_vs_Control	8.10758	4.66128	6.31445	9.03e-05	0.000412186
ENSG00000144567.11	RETREG2	MithramycinA_vs_Control	1.44697	11.432	5.97709	9.06e-05	0.000412998
ENSG00000168826.16	ZBTB49	MithramycinA_vs_Control	2.13562	5.62515	6.03882	9.07e-05	0.000413462
ENSG00000243317.8	STMP1	MithramycinA_vs_Control	1.4126	9.48854	5.97019	9.1e-05	0.000414734
ENSG00000125995.16	ROMO1	MithramycinA_vs_Control	1.99126	14.4827	6.01913	9.14e-05	0.000416154
ENSG00000170581.14	STAT2	MithramycinA_vs_Control	1.30574	8.62338	5.95734	9.16e-05	0.000416562
ENSG00000152292.17	SH2D6	MithramycinA_vs_Control	4.03599	4.55819	6.16852	9.18e-05	0.000417442
ENSG00000081019.13	RSBN1	MithramycinA_vs_Control	1.63584	7.06415	5.97903	9.23e-05	0.000419234
ENSG00000130717.13	UCK1	MithramycinA_vs_Control	1.49289	9.41383	5.96611	9.23e-05	0.000419256
ENSG00000148153.14	INIP	MithramycinA_vs_Control	1.45786	8.41313	5.9615	9.25e-05	0.000419998
ENSG00000146457.16	WTAP	MithramycinA_vs_Control	1.20693	9.94481	5.93871	9.29e-05	0.000421412
ENSG00000141499.17	WRAP53	MithramycinA_vs_Control	2.27551	7.89346	6.02929	9.33e-05	0.00042286
ENSG00000100526.20	CDKN3	MithramycinA_vs_Control	1.9621	8.49224	6.00052	9.33e-05	0.00042286
ENSG00000127481.15	UBR4	MithramycinA_vs_Control	1.48813	11.6648	5.9565	9.34e-05	0.000423109
ENSG00000152700.14	SAR1B	MithramycinA_vs_Control	1.24946	9.78754	5.93525	9.37e-05	0.000424027
ENSG00000172888.12	ZNF621	MithramycinA_vs_Control	2.09889	6.62722	6.00958	9.38e-05	0.000424103
ENSG00000162769.13	FLVCR1	MithramycinA_vs_Control	2.3963	7.32548	6.03451	9.4e-05	0.000424859
ENSG00000118900.15	UBN1	MithramycinA_vs_Control	1.19965	9.21136	5.9261	9.44e-05	0.00042646
ENSG00000221988.13	PPT2	MithramycinA_vs_Control	2.15351	7.79982	6.00637	9.48e-05	0.000427898
ENSG00000184599.14	TAFA3	MithramycinA_vs_Control	4.68884	2.03739	6.17439	9.49e-05	0.000428352
ENSG00000197444.10	OGDHL	MithramycinA_vs_Control	4.58565	2.42283	6.1687	9.5e-05	0.000428768
ENSG00000125249.7	RAP2A	MithramycinA_vs_Control	1.7391	7.52245	5.96413	9.52e-05	0.000429533
ENSG00000141294.10	LRRC46	MithramycinA_vs_Control	2.82479	4.6469	6.05931	9.53e-05	0.000429695
ENSG00000137338.6	PGBD1	MithramycinA_vs_Control	2.69272	4.66659	6.0487	9.53e-05	0.000429695
ENSG00000155714.14	PDZD9	MithramycinA_vs_Control	4.75727	1.37165	6.17203	9.55e-05	0.000430415
ENSG00000176919.13	C8G	MithramycinA_vs_Control	5.16179	5.67671	6.18461	9.6e-05	0.000432471
ENSG00000100097.12	LGALS1	MithramycinA_vs_Control	3.34371	8.79545	6.08371	9.7e-05	0.000436329
ENSG00000170270.5	GON7	MithramycinA_vs_Control	1.84327	8.77401	5.95936	9.7e-05	0.000436435
ENSG00000167123.19	CERCAM	MithramycinA_vs_Control	2.67816	5.22829	6.03122	9.73e-05	0.000437594
ENSG00000008128.23	CDK11A	MithramycinA_vs_Control	1.79619	8.64568	5.95135	9.75e-05	0.000438046
ENSG00000113163.19	CERT1	MithramycinA_vs_Control	1.67154	7.83502	5.93801	9.77e-05	0.000438881
ENSG00000169964.8	TMEM42	MithramycinA_vs_Control	1.80364	8.84237	5.9472	9.81e-05	0.000440351
ENSG00000105374.10	NKG7	MithramycinA_vs_Control	4.58	1.32733	6.14181	9.83e-05	0.000441123
ENSG00000165972.13	CCDC38	MithramycinA_vs_Control	4.8046	1.71234	6.15006	9.85e-05	0.000441777
ENSG00000213689.14	TREX1	MithramycinA_vs_Control	1.65211	8.40897	5.92949	9.86e-05	0.000441915
ENSG00000179029.15	TMEM107	MithramycinA_vs_Control	2.41669	7.55067	5.99756	9.88e-05	0.000442832
ENSG00000204356.14	NELFE	MithramycinA_vs_Control	1.54817	11.0831	5.90969	9.99e-05	0.000447351
ENSG00000080986.13	NDC80	MithramycinA_vs_Control	1.85454	8.31379	5.93609	0.000100102	0.00044797
ENSG00000177150.13	FAM210A	MithramycinA_vs_Control	1.92604	8.2468	5.93662	0.000100899	0.000451165
ENSG00000173653.8	RCE1	MithramycinA_vs_Control	1.44445	10.1792	5.893	0.000100917	0.000451165
ENSG00000196391.11	ZNF774	MithramycinA_vs_Control	2.07357	6.87988	5.94976	0.000100972	0.000451261
ENSG00000145736.14	GTF2H2	MithramycinA_vs_Control	1.82005	7.89328	5.92421	0.000101231	0.000452271
ENSG00000101193.8	GID8	MithramycinA_vs_Control	1.06281	10.2073	5.86196	0.000101492	0.000452987
ENSG00000117751.18	PPP1R8	MithramycinA_vs_Control	1.12526	9.62773	5.86271	0.000101852	0.000454292
ENSG00000148835.11	TAF5	MithramycinA_vs_Control	1.8421	6.00598	5.9196	0.000102109	0.000454878
ENSG00000167302.11	TEPSIN	MithramycinA_vs_Control	1.60223	8.68794	5.89753	0.000102118	0.000454878
ENSG00000213471.10	TTLL13P	MithramycinA_vs_Control	4.89755	2.59578	6.12375	0.000102341	0.000455539
ENSG00000112343.11	TRIM38	MithramycinA_vs_Control	1.50405	7.0118	5.88703	0.000102368	0.000455539
ENSG00000154144.13	TBRG1	MithramycinA_vs_Control	1.35915	9.52397	5.87535	0.00010233	0.000455539
ENSG00000215695.1	RSC1A1	MithramycinA_vs_Control	2.84155	6.35075	6.00055	0.000102956	0.000458005
ENSG00000183979.8	NPB	MithramycinA_vs_Control	5.48592	5.26575	6.14099	0.00010303	0.000458182
ENSG00000239620.3	PRR20G	MithramycinA_vs_Control	4.69605	1.35634	6.10697	0.00010341	0.000459568
ENSG00000123562.18	MORF4L2	MithramycinA_vs_Control	1.43531	12.8053	5.8711	0.000103721	0.000460798
ENSG00000168000.16	BSCL2	MithramycinA_vs_Control	1.53872	11.0497	5.87859	0.000103899	0.000461136
ENSG00000161533.12	ACOX1	MithramycinA_vs_Control	1.44396	8.95964	5.8701	0.000103952	0.00046122
ENSG00000162188.6	GNG3	MithramycinA_vs_Control	5.67278	4.07854	6.13643	0.000104473	0.000462914
ENSG00000213625.9	LEPROT	MithramycinA_vs_Control	1.61017	9.11894	5.88107	0.000104419	0.000462914
ENSG00000072778.20	ACADVL	MithramycinA_vs_Control	1.45028	12.565	5.86654	0.000104506	0.000462914
ENSG00000124209.4	RAB22A	MithramycinA_vs_Control	1.40979	8.57449	5.86231	0.000104626	0.000463293
ENSG00000241489.8	AF011889.5	MithramycinA_vs_Control	2.44497	8.09176	5.94972	0.000105416	0.000466623
ENSG00000127554.13	GFER	MithramycinA_vs_Control	1.46003	10.1591	5.85729	0.000105882	0.000468395
ENSG00000174032.17	SLC25A30	MithramycinA_vs_Control	2.0155	6.14212	5.90144	0.000106751	0.000471774
ENSG00000135111.16	TBX3	MithramycinA_vs_Control	1.47799	7.67348	5.85085	0.000106984	0.000472493
ENSG00000164776.10	PHKG1	MithramycinA_vs_Control	3.71234	4.35011	6.02591	0.00010756	0.000474885
ENSG00000241852.10	C8orf58	MithramycinA_vs_Control	2.68236	5.8949	5.95021	0.000108093	0.00047658
ENSG00000167785.9	ZNF558	MithramycinA_vs_Control	1.95283	7.24559	5.88626	0.000108059	0.00047658
ENSG00000133884.10	DPF2	MithramycinA_vs_Control	1.39867	10.3899	5.83614	0.000108121	0.00047658
ENSG00000147155.11	EBP	MithramycinA_vs_Control	1.41098	10.9716	5.83403	0.00010856	0.000477736
ENSG00000174109.5	C16orf91	MithramycinA_vs_Control	1.86739	9.46829	5.87394	0.000108677	0.000478066
ENSG00000146453.13	PNLDC1	MithramycinA_vs_Control	4.69012	2.02856	6.06722	0.000108755	0.000478123
ENSG00000138785.15	INTS12	MithramycinA_vs_Control	1.20623	8.5818	5.81216	0.000109491	0.000481046
ENSG00000131471.7	AOC3	MithramycinA_vs_Control	3.57056	3.12253	6.00297	0.000109567	0.000481223
ENSG00000204396.11	VWA7	MithramycinA_vs_Control	1.53135	8.40366	5.83629	0.000109685	0.000481588
ENSG00000165046.13	LETM2	MithramycinA_vs_Control	2.53875	7.72552	5.92407	0.000110115	0.000483316
ENSG00000147872.10	PLIN2	MithramycinA_vs_Control	1.73429	7.79252	5.85039	0.000110278	0.000483591
ENSG00000118496.5	FBXO30	MithramycinA_vs_Control	2.12691	5.75295	5.88282	0.000110835	0.000485624
ENSG00000127561.15	SYNGR3	MithramycinA_vs_Control	3.84882	4.47916	6.00609	0.000111465	0.000487812
ENSG00000189043.10	NDUFA4	MithramycinA_vs_Control	1.83896	11.0754	5.85146	0.000111523	0.000487911
ENSG00000137807.16	KIF23	MithramycinA_vs_Control	1.87781	8.17977	5.85438	0.000111623	0.000488186
ENSG00000144031.12	ANKRD53	MithramycinA_vs_Control	5.80557	2.22382	6.08742	0.000111809	0.000488686
ENSG00000198680.6	TUSC1	MithramycinA_vs_Control	1.46031	8.4133	5.8147	0.000111927	0.000489041
ENSG00000164032.12	H2AZ1	MithramycinA_vs_Control	1.1378	14.2371	5.78925	0.000112173	0.0004898
ENSG00000118655.7	DCLRE1B	MithramycinA_vs_Control	1.68765	6.9132	5.83239	0.000112273	0.000489946
ENSG00000090382.7	LYZ	MithramycinA_vs_Control	1.08768	15.6789	5.78421	0.000112487	0.000490696
ENSG00000143622.11	RIT1	MithramycinA_vs_Control	1.882	8.92819	5.84495	0.000113063	0.00049257
ENSG00000119965.13	C10orf88	MithramycinA_vs_Control	1.61399	7.18004	5.81657	0.000113624	0.000494853
ENSG00000111247.15	RAD51AP1	MithramycinA_vs_Control	1.98109	7.60863	5.849	0.000113824	0.000495566
ENSG00000154832.16	CXXC1	MithramycinA_vs_Control	1.62044	8.95164	5.813	0.000114242	0.000497224
ENSG00000258465.8	RP11-574F21.3	MithramycinA_vs_Control	5.86672	3.13197	6.06976	0.000114642	0.000498803
ENSG00000204439.4	C6orf47	MithramycinA_vs_Control	1.23232	8.53828	5.77392	0.000115366	0.000501262
ENSG00000196470.12	SIAH1	MithramycinA_vs_Control	1.30866	9.20116	5.7768	0.000115766	0.000502558
ENSG00000266086.3	RP11-159D12.5	MithramycinA_vs_Control	2.47152	6.72845	5.87964	0.000115809	0.000502582
ENSG00000100258.18	LMF2	MithramycinA_vs_Control	1.29932	9.37132	5.77173	0.00011643	0.000504955
ENSG00000198700.10	IPO9	MithramycinA_vs_Control	1.48179	8.50127	5.78281	0.000116974	0.000506824
ENSG00000126581.13	BECN1	MithramycinA_vs_Control	1.37323	10.3316	5.76361	0.000118559	0.000512703
ENSG00000104497.14	SNX16	MithramycinA_vs_Control	2.16413	6.89386	5.83077	0.000119158	0.000514938
ENSG00000267426.5	RP11-552F3.12	MithramycinA_vs_Control	4.06107	2.74504	5.95805	0.000120384	0.000519431
ENSG00000181418.8	DDN	MithramycinA_vs_Control	3.87844	2.57506	5.94759	0.000120475	0.000519489
ENSG00000143319.17	ISG20L2	MithramycinA_vs_Control	1.44458	9.71671	5.75665	0.000120563	0.000519702
ENSG00000139163.16	ETNK1	MithramycinA_vs_Control	1.99566	9.37496	5.80244	0.000121194	0.000521922
ENSG00000182759.4	MAFA	MithramycinA_vs_Control	4.61909	3.54896	5.97954	0.000121237	0.000521944
ENSG00000141378.15	PTRH2	MithramycinA_vs_Control	1.74316	10.1314	5.77807	0.000121358	0.000522294
ENSG00000023608.5	SNAPC1	MithramycinA_vs_Control	2.54775	5.84663	5.84221	0.000122641	0.000527343
ENSG00000109133.13	TMEM33	MithramycinA_vs_Control	1.24189	10.8926	5.72795	0.000122648	0.000527343
ENSG00000204632.12	HLA-G	MithramycinA_vs_Control	3.04644	6.24943	5.86885	0.000124602	0.00053462
ENSG00000121864.10	ZNF639	MithramycinA_vs_Control	1.60999	9.57401	5.74575	0.000124632	0.00053462
ENSG00000197912.16	SPG7	MithramycinA_vs_Control	1.50013	9.86275	5.73478	0.000124854	0.000535121
ENSG00000108179.14	PPIF	MithramycinA_vs_Control	1.23863	10.93	5.71432	0.000124831	0.000535121
ENSG00000145780.8	FEM1C	MithramycinA_vs_Control	1.78672	7.47576	5.75986	0.000124958	0.000535398
ENSG00000188827.11	SLX4	MithramycinA_vs_Control	1.89795	6.08659	5.76916	0.00012512	0.000535921
ENSG00000185561.10	TLCD2	MithramycinA_vs_Control	1.87861	6.24469	5.76554	0.000125422	0.000536534
ENSG00000163964.18	PIGX	MithramycinA_vs_Control	1.31622	8.92398	5.71499	0.000125655	0.000537188
ENSG00000243207.6	PPAN-P2RY11	MithramycinA_vs_Control	2.0452	5.96847	5.77539	0.000126336	0.000539417
ENSG00000105227.16	PRX	MithramycinA_vs_Control	1.99526	6.51658	5.77094	0.000126312	0.000539417
ENSG00000127586.17	CHTF18	MithramycinA_vs_Control	1.367	7.98384	5.71483	0.000126335	0.000539417
ENSG00000131791.8	PRKAB2	MithramycinA_vs_Control	1.95794	7.84585	5.76709	0.00012638	0.000539435
ENSG00000060642.11	PIGV	MithramycinA_vs_Control	1.40862	9.11836	5.71741	0.000126461	0.000539611
ENSG00000152137.8	HSPB8	MithramycinA_vs_Control	2.98792	5.2243	5.85206	0.000126663	0.000539848
ENSG00000065615.14	CYB5R4	MithramycinA_vs_Control	1.93187	6.97156	5.7629	0.000126677	0.000539848
ENSG00000119508.18	NR4A3	MithramycinA_vs_Control	4.49984	2.49617	5.93353	0.000127787	0.000544062
ENSG00000164168.8	TMEM184C	MithramycinA_vs_Control	1.69687	8.3989	5.73412	0.000127875	0.00054411
ENSG00000152359.15	POC5	MithramycinA_vs_Control	1.69314	8.62852	5.73352	0.000127919	0.00054411
ENSG00000070718.12	AP3M2	MithramycinA_vs_Control	1.7583	6.48155	5.73732	0.000128285	0.000545151
ENSG00000128944.13	KNSTRN	MithramycinA_vs_Control	1.11463	9.65461	5.68567	0.000128281	0.000545151
ENSG00000172046.19	USP19	MithramycinA_vs_Control	1.46897	8.85926	5.70899	0.000128723	0.000546838
ENSG00000111727.12	HCFC2	MithramycinA_vs_Control	2.2903	5.38545	5.7826	0.000128835	0.000546971
ENSG00000023041.12	ZDHHC6	MithramycinA_vs_Control	1.2944	9.47123	5.69241	0.000129176	0.000548074
ENSG00000163703.20	CRELD1	MithramycinA_vs_Control	1.30335	8.91946	5.69231	0.000129307	0.000548458
ENSG00000131931.8	THAP1	MithramycinA_vs_Control	1.83495	6.94528	5.73093	0.000130584	0.000553179
ENSG00000100815.12	TRIP11	MithramycinA_vs_Control	2.1209	6.79284	5.75515	0.000130941	0.000554515
ENSG00000164631.19	ZNF12	MithramycinA_vs_Control	2.28411	8.28797	5.75668	0.000133221	0.000563112
ENSG00000161594.7	KLHL10	MithramycinA_vs_Control	5.5367	1.89749	5.94078	0.000133472	0.000563995
ENSG00000007264.15	MATK	MithramycinA_vs_Control	3.3206	4.43231	5.83408	0.000133675	0.0005645
ENSG00000197933.13	ZNF823	MithramycinA_vs_Control	2.03498	6.31062	5.73119	0.000133762	0.000564688
ENSG00000089775.12	ZBTB25	MithramycinA_vs_Control	1.77204	6.57054	5.70644	0.000133855	0.000564905
ENSG00000037042.9	TUBG2	MithramycinA_vs_Control	1.57813	7.72284	5.6881	0.000133996	0.000565325
ENSG00000162616.9	DNAJB4	MithramycinA_vs_Control	2.42662	7.85864	5.76275	0.000134334	0.000566431
ENSG00000093183.14	SEC22C	MithramycinA_vs_Control	1.50291	8.23396	5.67896	0.000134455	0.000566728
ENSG00000116863.11	ADPRS	MithramycinA_vs_Control	1.53374	9.35295	5.68033	0.000134687	0.000567485
ENSG00000111897.7	SERINC1	MithramycinA_vs_Control	2.18265	10.0816	5.73694	0.000135122	0.000569007
ENSG00000140832.11	MARVELD3	MithramycinA_vs_Control	1.24872	8.96685	5.65448	0.000135232	0.000569292
ENSG00000175550.8	DRAP1	MithramycinA_vs_Control	1.38868	12.1661	5.66279	0.000135648	0.000570866
ENSG00000112651.12	MRPL2	MithramycinA_vs_Control	1.43217	10.793	5.6652	0.000135853	0.000571548
ENSG00000288640.1	CTB-163K11.1	MithramycinA_vs_Control	2.53388	6.13503	5.75553	0.000137253	0.000576718
ENSG00000132465.12	JCHAIN	MithramycinA_vs_Control	5.39641	1.53143	5.91276	0.000137549	0.000577063
ENSG00000179598.6	PLD6	MithramycinA_vs_Control	1.86291	6.26736	5.69484	0.000137448	0.000577063
ENSG00000104549.12	SQLE	MithramycinA_vs_Control	1.23232	10.9996	5.63879	0.000137867	0.00057804
ENSG00000026025.16	VIM	MithramycinA_vs_Control	5.02214	2.18141	5.89185	0.000138824	0.00058169
ENSG00000111678.11	C12orf57	MithramycinA_vs_Control	1.26301	13.2809	5.63355	0.00013923	0.00058321
ENSG00000213020.10	ZNF611	MithramycinA_vs_Control	2.33249	6.57739	5.72087	0.000140475	0.000588058
ENSG00000177000.13	MTHFR	MithramycinA_vs_Control	1.50743	8.82834	5.64571	0.000140598	0.000588392
ENSG00000101290.14	CDS2	MithramycinA_vs_Control	1.61915	7.96763	5.65522	0.000140657	0.000588414
ENSG00000179933.6	C14orf119	MithramycinA_vs_Control	1.32886	9.71266	5.63061	0.000140691	0.000588414
ENSG00000168152.13	THAP9	MithramycinA_vs_Control	2.58788	5.66276	5.74019	0.000140895	0.000588918
ENSG00000269741.5	CTC-518B2.8	MithramycinA_vs_Control	4.67206	2.90417	5.8636	0.000141371	0.000590345
ENSG00000167094.16	TTC16	MithramycinA_vs_Control	4.38712	1.46425	5.84925	0.00014166	0.000591288
ENSG00000153933.10	DGKE	MithramycinA_vs_Control	2.19367	7.04766	5.70193	0.000141729	0.000591288
ENSG00000112576.13	CCND3	MithramycinA_vs_Control	1.40601	10.6892	5.62961	0.000142028	0.000592172
ENSG00000170191.5	NANP	MithramycinA_vs_Control	1.50035	6.95059	5.63651	0.000142215	0.000592586
ENSG00000149657.20	LSM14B	MithramycinA_vs_Control	1.08338	10.1221	5.60629	0.000142178	0.000592586
ENSG00000171295.13	ZNF440	MithramycinA_vs_Control	2.15955	6.38567	5.69508	0.000142444	0.000593171
ENSG00000139890.10	REM2	MithramycinA_vs_Control	4.38705	4.0792	5.84478	0.000142492	0.00059319
ENSG00000250264.1	XXbac-BPG246D15.9	MithramycinA_vs_Control	1.74436	7.09068	5.6555	0.000142743	0.000594051
ENSG00000167981.7	ZNF597	MithramycinA_vs_Control	2.03377	5.31254	5.68072	0.000143006	0.000594962
ENSG00000105467.9	SYNGR4	MithramycinA_vs_Control	4.29197	4.99286	5.83403	0.000143662	0.000597324
ENSG00000179094.16	PER1	MithramycinA_vs_Control	2.09698	6.96221	5.68141	0.000143972	0.000598425
ENSG00000140465.14	CYP1A1	MithramycinA_vs_Control	6.53103	3.99604	5.91157	0.000144034	0.000598493
ENSG00000130772.14	MED18	MithramycinA_vs_Control	1.63461	9.06437	5.63856	0.000144077	0.000598493
ENSG00000064547.14	LPAR2	MithramycinA_vs_Control	1.62492	8.68239	5.63744	0.000144125	0.000598509
ENSG00000087086.15	FTL	MithramycinA_vs_Control	1.05118	16.7844	5.59412	0.00014417	0.000598511
ENSG00000149231.16	CCDC82	MithramycinA_vs_Control	1.8298	7.62452	5.65381	0.000144567	0.000599608
ENSG00000164951.16	PDP1	MithramycinA_vs_Control	1.66949	6.77589	5.63779	0.000144832	0.000600232
ENSG00000106290.15	TAF6	MithramycinA_vs_Control	1.25696	10.107	5.60353	0.000144824	0.000600232
ENSG00000013810.21	TACC3	MithramycinA_vs_Control	1.1019	9.71952	5.58804	0.000145879	0.000603933
ENSG00000114446.5	IFT57	MithramycinA_vs_Control	1.82979	8.35711	5.64453	0.000146367	0.000605521
ENSG00000157916.20	RER1	MithramycinA_vs_Control	1.0488	11.4057	5.58249	0.000146397	0.000605521
ENSG00000160862.13	AZGP1	MithramycinA_vs_Control	1.13005	11.3733	5.57785	0.000148204	0.000612244
ENSG00000152620.13	NADK2	MithramycinA_vs_Control	1.61814	7.67884	5.61533	0.000148322	0.000612544
ENSG00000160200.18	CBS	MithramycinA_vs_Control	5.52575	2.35449	5.84828	0.000150484	0.000620332
ENSG00000185105.5	MYADML2	MithramycinA_vs_Control	4.76671	2.40609	5.81949	0.000150572	0.000620507
ENSG00000148572.16	NRBF2	MithramycinA_vs_Control	1.2789	8.57879	5.57541	0.000150686	0.000620597
ENSG00000111653.20	ING4	MithramycinA_vs_Control	1.13157	10.0868	5.56191	0.000151414	0.000623403
ENSG00000278588.2	H2BC10	MithramycinA_vs_Control	7.01526	2.75427	5.87838	0.000152725	0.000627983
ENSG00000173041.12	ZNF680	MithramycinA_vs_Control	2.19876	6.779	5.64614	0.000152759	0.000627983
ENSG00000137337.15	MDC1	MithramycinA_vs_Control	2.05784	8.46913	5.62868	0.000153738	0.000630854
ENSG00000173480.11	ZNF417	MithramycinA_vs_Control	1.60395	7.17368	5.58731	0.000153728	0.000630854
ENSG00000137285.11	TUBB2B	MithramycinA_vs_Control	2.46022	6.13888	5.65552	0.000155491	0.000637271
ENSG00000188659.10	SAXO2	MithramycinA_vs_Control	4.63356	5.7371	5.787	0.00015599	0.000638927
ENSG00000092203.15	TOX4	MithramycinA_vs_Control	1.79207	9.61395	5.59321	0.000156044	0.000638957
ENSG00000123444.14	KBTBD4	MithramycinA_vs_Control	1.41214	8.49399	5.55804	0.000156392	0.000639993
ENSG00000140199.13	SLC12A6	MithramycinA_vs_Control	1.59247	6.77055	5.56501	0.00015818	0.00064672
ENSG00000204304.12	PBX2	MithramycinA_vs_Control	1.28462	9.18321	5.53689	0.00015876	0.000648701
ENSG00000186106.11	ANKRD46	MithramycinA_vs_Control	1.60363	7.9272	5.56196	0.000159042	0.000649456
ENSG00000166887.16	VPS39	MithramycinA_vs_Control	1.18	9.90807	5.52839	0.000159018	0.000649456
ENSG00000109790.18	KLHL5	MithramycinA_vs_Control	1.42946	7.68243	5.54515	0.000159426	0.000650634
ENSG00000168427.9	KLHL30	MithramycinA_vs_Control	2.38669	4.66009	5.62287	0.000161091	0.000656632
ENSG00000158428.4	CATIP	MithramycinA_vs_Control	3.97797	2.25162	5.73086	0.000161217	0.000656949
ENSG00000205076.5	LGALS7	MithramycinA_vs_Control	2.82699	7.06521	5.6562	0.000161559	0.00065814
ENSG00000175213.3	ZNF408	MithramycinA_vs_Control	1.61114	8.88901	5.55037	0.000161686	0.000658459
ENSG00000196267.13	ZNF836	MithramycinA_vs_Control	2.59006	6.78883	5.63624	0.00016186	0.000658771
ENSG00000142507.10	PSMB6	MithramycinA_vs_Control	1.13885	11.9485	5.51146	0.000162109	0.000659587
ENSG00000111276.12	CDKN1B	MithramycinA_vs_Control	1.109	9.38131	5.50782	0.000162516	0.000661041
ENSG00000217442.4	SYCE3	MithramycinA_vs_Control	6.02555	2.63285	5.80358	0.000162872	0.000662235
ENSG00000166851.15	PLK1	MithramycinA_vs_Control	1.53679	9.61118	5.53644	0.000163299	0.000663225
ENSG00000125875.15	TBC1D20	MithramycinA_vs_Control	1.15919	8.97693	5.50515	0.000163771	0.000664745
ENSG00000158773.14	USF1	MithramycinA_vs_Control	1.39145	9.73936	5.52173	0.000163844	0.000664762
ENSG00000174483.20	BBS1	MithramycinA_vs_Control	1.38985	9.11855	5.52147	0.000163874	0.000664762
ENSG00000105699.17	LSR	MithramycinA_vs_Control	1.35753	12.4086	5.51822	0.000164023	0.000665164
ENSG00000189280.3	GJB5	MithramycinA_vs_Control	5.50117	3.01783	5.78071	0.000164273	0.000665978
ENSG00000135406.14	PRPH	MithramycinA_vs_Control	3.17497	4.07052	5.6672	0.000164602	0.000667111
ENSG00000144136.11	SLC20A1	MithramycinA_vs_Control	1.29069	8.95492	5.50941	0.000164839	0.000667821
ENSG00000143882.12	ATP6V1C2	MithramycinA_vs_Control	3.50456	4.94331	5.68475	0.000165408	0.000669776
ENSG00000203867.8	RBM20	MithramycinA_vs_Control	4.34922	1.36116	5.72845	0.000165731	0.000670681
ENSG00000163961.4	RNF168	MithramycinA_vs_Control	1.49756	7.19819	5.52105	0.000165961	0.00067141
ENSG00000158691.15	ZSCAN12	MithramycinA_vs_Control	1.93266	6.08039	5.55993	0.000166039	0.000671523
ENSG00000137824.16	RMDN3	MithramycinA_vs_Control	1.17773	9.44833	5.49242	0.000166871	0.000674689
ENSG00000163312.11	HELQ	MithramycinA_vs_Control	1.91109	7.57007	5.55387	0.000166955	0.000674823
ENSG00000112096.19	SOD2	MithramycinA_vs_Control	1.29304	10.2622	5.49871	0.000167274	0.000675711
ENSG00000179057.14	IGSF22	MithramycinA_vs_Control	4.18174	4.94889	5.70927	0.000168206	0.000678864
ENSG00000105472.13	CLEC11A	MithramycinA_vs_Control	2.21522	6.14094	5.57585	0.000168197	0.000678864
ENSG00000243335.10	KCTD7	MithramycinA_vs_Control	1.48171	7.10822	5.50805	0.00016859	0.000680211
ENSG00000156928.5	MALSU1	MithramycinA_vs_Control	1.45941	10.3169	5.50083	0.000169808	0.000684304
ENSG00000167900.12	TK1	MithramycinA_vs_Control	1.24546	11.5273	5.48228	0.000170228	0.000685793
ENSG00000184378.3	ACTRT3	MithramycinA_vs_Control	2.52289	5.85268	5.59268	0.00017035	0.000686081
ENSG00000141026.6	MED9	MithramycinA_vs_Control	1.63123	8.03383	5.51116	0.000170877	0.000687895
ENSG00000180773.15	SLC36A4	MithramycinA_vs_Control	2.25112	6.87202	5.56545	0.000171299	0.000689079
ENSG00000110944.9	IL23A	MithramycinA_vs_Control	6.32319	4.94896	5.76898	0.000172343	0.000692659
ENSG00000151725.12	CENPU	MithramycinA_vs_Control	1.40964	7.93401	5.48304	0.000172973	0.000694985
ENSG00000164045.12	CDC25A	MithramycinA_vs_Control	1.62252	7.51605	5.50096	0.000173067	0.000695154
ENSG00000156873.16	PHKG2	MithramycinA_vs_Control	1.11502	9.57578	5.45953	0.000173531	0.000696812
ENSG00000000003.15	TSPAN6	MithramycinA_vs_Control	1.43851	8.34304	5.47973	0.00017431	0.000699249
ENSG00000118503.15	TNFAIP3	MithramycinA_vs_Control	3.1269	5.6425	5.61982	0.00017462	0.000699932
ENSG00000154114.13	TBCEL	MithramycinA_vs_Control	2.19561	7.22963	5.54642	0.000174599	0.000699932
ENSG00000205808.7	PLPP6	MithramycinA_vs_Control	1.39702	7.16477	5.47326	0.000175034	0.000701177
ENSG00000253251.3	SHLD3	MithramycinA_vs_Control	2.36043	6.04854	5.55559	0.000175826	0.000703722
ENSG00000163704.12	PRRT3	MithramycinA_vs_Control	2.55365	4.35411	5.56948	0.000176359	0.000705435
ENSG00000162572.21	SCNN1D	MithramycinA_vs_Control	5.20211	4.15632	5.7137	0.000177053	0.00070779
ENSG00000160973.8	FOXH1	MithramycinA_vs_Control	4.94394	4.29282	5.70279	0.000177348	0.00070876
ENSG00000283977.1	CTD-2010I16.2	MithramycinA_vs_Control	7.08319	2.94816	5.76388	0.000177814	0.000709993
ENSG00000204952.3	FBXO47	MithramycinA_vs_Control	5.16606	1.71641	5.70947	0.000177743	0.000709993
ENSG00000116698.21	SMG7	MithramycinA_vs_Control	1.05051	9.98037	5.43797	0.000177801	0.000709993
ENSG00000156504.17	PABIR2	MithramycinA_vs_Control	1.51985	8.87614	5.47158	0.000177903	0.000710139
ENSG00000103160.12	HSDL1	MithramycinA_vs_Control	1.66741	6.96387	5.4817	0.000178614	0.000712556
ENSG00000170604.5	IRF2BP1	MithramycinA_vs_Control	1.60482	9.64113	5.47523	0.000178824	0.000713182
ENSG00000153093.20	ACOXL	MithramycinA_vs_Control	3.31913	3.96844	5.61248	0.000179404	0.000715281
ENSG00000119138.5	KLF9	MithramycinA_vs_Control	2.06194	5.99349	5.51229	0.000179919	0.000716701
ENSG00000197837.3	H4-16	MithramycinA_vs_Control	4.05759	5.88506	5.65083	0.000180349	0.000718203
ENSG00000136108.15	CKAP2	MithramycinA_vs_Control	1.6318	8.60472	5.46776	0.000181238	0.000721528
ENSG00000141741.12	MIEN1	MithramycinA_vs_Control	1.01289	11.1723	5.42126	0.00018141	0.000722
ENSG00000138166.6	DUSP5	MithramycinA_vs_Control	1.58428	8.30618	5.46241	0.000181512	0.000722195
ENSG00000188610.12	FAM72B	MithramycinA_vs_Control	4.51938	4.65041	5.66662	0.000181808	0.000722943
ENSG00000083099.11	LYRM2	MithramycinA_vs_Control	1.36377	9.54588	5.44186	0.000181989	0.000723243
ENSG00000139496.16	NUP58	MithramycinA_vs_Control	1.40162	9.44112	5.44396	0.000182222	0.000723951
ENSG00000196323.14	ZBTB44	MithramycinA_vs_Control	1.72283	9.3334	5.47092	0.000182486	0.00072457
ENSG00000100908.14	EMC9	MithramycinA_vs_Control	1.5371	9.93914	5.45334	0.000182734	0.000725342
ENSG00000138207.14	RBP4	MithramycinA_vs_Control	2.05476	9.2022	5.49789	0.000183308	0.000727193
ENSG00000101400.6	SNTA1	MithramycinA_vs_Control	2.68618	5.44214	5.55004	0.000183659	0.000728099
ENSG00000115998.8	C2orf42	MithramycinA_vs_Control	1.93657	7.86817	5.48519	0.000183796	0.000728272
ENSG00000134202.11	GSTM3	MithramycinA_vs_Control	4.59897	2.57176	5.66034	0.000184187	0.000729469
ENSG00000101986.12	ABCD1	MithramycinA_vs_Control	1.60018	8.99604	5.45255	0.000184313	0.000729679
ENSG00000137193.14	PIM1	MithramycinA_vs_Control	2.15591	7.18453	5.50239	0.000184446	0.000729991
ENSG00000073803.14	MAP3K13	MithramycinA_vs_Control	1.31078	9.33919	5.42691	0.000184689	0.000730525
ENSG00000179335.20	CLK3	MithramycinA_vs_Control	1.0305	10.2598	5.40913	0.000184638	0.000730525
ENSG00000105136.21	ZNF419	MithramycinA_vs_Control	1.58283	7.72543	5.44809	0.000185049	0.000731519
ENSG00000123505.19	AMD1	MithramycinA_vs_Control	1.08845	10.2333	5.40899	0.00018545	0.000732889
ENSG00000143507.18	DUSP10	MithramycinA_vs_Control	2.69738	4.89637	5.54068	0.00018622	0.000735501
ENSG00000167702.13	KIFC2	MithramycinA_vs_Control	2.06691	8.23398	5.48668	0.000186397	0.000735884
ENSG00000168566.13	SNRNP48	MithramycinA_vs_Control	1.60308	7.48863	5.44414	0.0001865	0.000735962
ENSG00000112308.13	C6orf62	MithramycinA_vs_Control	1.43914	10.7114	5.42762	0.0001871	0.000738112
ENSG00000116819.9	TFAP2E	MithramycinA_vs_Control	3.33484	3.57672	5.57833	0.000188104	0.000741206
ENSG00000140299.13	BNIP2	MithramycinA_vs_Control	1.77053	9.45202	5.45143	0.000188498	0.000742541
ENSG00000163866.9	SMIM12	MithramycinA_vs_Control	1.68655	9.70056	5.44175	0.000189026	0.000744187
ENSG00000167011.9	NAT16	MithramycinA_vs_Control	5.06471	2.08641	5.65927	0.000189097	0.000744248
ENSG00000124370.11	MCEE	MithramycinA_vs_Control	1.4437	8.64352	5.41246	0.000191104	0.000751269
ENSG00000116857.17	TMEM9	MithramycinA_vs_Control	1.06035	12.0459	5.38468	0.000191284	0.00075176
ENSG00000124641.16	MED20	MithramycinA_vs_Control	1.33085	8.68434	5.39874	0.000192312	0.000755581
ENSG00000186326.4	RGS9BP	MithramycinA_vs_Control	3.40556	3.96666	5.56603	0.000192407	0.000755733
ENSG00000275221.2	H2AC15	MithramycinA_vs_Control	6.5756	4.75593	5.68784	0.000193563	0.000759265
ENSG00000160255.18	ITGB2	MithramycinA_vs_Control	4.5849	2.61151	5.62235	0.000193644	0.000759265
ENSG00000214097.5	SMCO1	MithramycinA_vs_Control	4.43305	1.59114	5.61588	0.000193598	0.000759265
ENSG00000166569.8	CPLX4	MithramycinA_vs_Control	4.34982	1.43425	5.61221	0.000193568	0.000759265
ENSG00000171311.13	EXOSC1	MithramycinA_vs_Control	1.17629	10.3542	5.38068	0.000194152	0.00076095
ENSG00000198933.9	TBKBP1	MithramycinA_vs_Control	3.6857	3.08319	5.57132	0.000195382	0.000764715
ENSG00000148225.16	WDR31	MithramycinA_vs_Control	1.6615	6.50214	5.41485	0.000195488	0.000764715
ENSG00000111647.13	UHRF1BP1L	MithramycinA_vs_Control	1.52956	6.69106	5.40364	0.000195359	0.000764715
ENSG00000143627.19	PKLR	MithramycinA_vs_Control	4.36435	1.40043	5.60519	0.00019558	0.000764853
ENSG00000105974.13	CAV1	MithramycinA_vs_Control	3.24168	4.65307	5.54076	0.0001963	0.000766783
ENSG00000113838.13	TBCCD1	MithramycinA_vs_Control	1.31423	7.86856	5.38247	0.00019629	0.000766783
ENSG00000109103.12	UNC119	MithramycinA_vs_Control	1.24554	9.63329	5.37761	0.000196231	0.000766783
ENSG00000180209.12	MYLPF	MithramycinA_vs_Control	6.90146	4.7233	5.68301	0.000196842	0.000768454
ENSG00000136710.10	CCDC115	MithramycinA_vs_Control	1.14875	9.54193	5.36705	0.000197322	0.000770103
ENSG00000233136.3	USP17L11	MithramycinA_vs_Control	5.10823	1.77179	5.62638	0.000198033	0.000772654
ENSG00000188070.9	C11orf95	MithramycinA_vs_Control	1.25234	8.50445	5.37113	0.000198108	0.000772725
ENSG00000102003.11	SYP	MithramycinA_vs_Control	2.40487	4.64809	5.46375	0.000200198	0.000779747
ENSG00000105879.12	CBLL1	MithramycinA_vs_Control	1.46442	8.70114	5.37157	0.000202568	0.00078807
ENSG00000232112.3	TMA7	MithramycinA_vs_Control	1.48034	12.5743	5.37149	0.000202966	0.000789391
ENSG00000172795.17	DCP2	MithramycinA_vs_Control	1.45911	7.7187	5.36609	0.00020397	0.00079261
ENSG00000104826.15	LHB	MithramycinA_vs_Control	6.78274	4.00416	5.65288	0.000204155	0.000793098
ENSG00000090470.15	PDCD7	MithramycinA_vs_Control	1.30398	8.67506	5.35086	0.000204747	0.000794941
ENSG00000197457.10	STMN3	MithramycinA_vs_Control	1.86859	5.9369	5.3982	0.000205213	0.000796294
ENSG00000141232.5	TOB1	MithramycinA_vs_Control	1.38845	10.4055	5.35143	0.000206451	0.000800407
ENSG00000144597.14	EAF1	MithramycinA_vs_Control	1.14817	8.39791	5.33088	0.000207323	0.000803554
ENSG00000152439.13	ZNF773	MithramycinA_vs_Control	1.76561	7.13427	5.37486	0.000209177	0.000810044
ENSG00000150687.12	PRSS23	MithramycinA_vs_Control	1.21015	8.69562	5.32822	0.000209249	0.00081009
ENSG00000226979.9	LTA	MithramycinA_vs_Control	4.59649	1.70293	5.56468	0.00020942	0.000810518
ENSG00000135253.15	KCP	MithramycinA_vs_Control	1.93709	5.96198	5.38781	0.000209951	0.00081234
ENSG00000165244.7	ZNF367	MithramycinA_vs_Control	1.69797	6.70513	5.36317	0.000210776	0.000815066
ENSG00000162438.12	CTRC	MithramycinA_vs_Control	4.4222	1.28788	5.55113	0.000211117	0.00081589
ENSG00000278224.7	PRICKLE4	MithramycinA_vs_Control	2.20968	7.56409	5.408	0.000211166	0.00081589
ENSG00000203667.10	COX20	MithramycinA_vs_Control	1.73071	9.80363	5.36406	0.000211381	0.000816233
ENSG00000019995.6	ZRANB1	MithramycinA_vs_Control	1.33731	7.39514	5.32077	0.000214135	0.000825451
ENSG00000101197.13	BIRC7	MithramycinA_vs_Control	1.8628	6.40225	5.36554	0.000214472	0.000826177
ENSG00000182512.5	GLRX5	MithramycinA_vs_Control	1.37402	11.0958	5.32255	0.000214465	0.000826177
ENSG00000085721.13	RRN3	MithramycinA_vs_Control	1.26415	9.79367	5.31398	0.000214507	0.000826177
ENSG00000125823.12	CSTL1	MithramycinA_vs_Control	5.54938	2.12813	5.57351	0.000216991	0.000834789
ENSG00000109072.14	VTN	MithramycinA_vs_Control	4.30265	2.18088	5.52435	0.000217315	0.000835325
ENSG00000170786.13	SDR16C5	MithramycinA_vs_Control	2.05317	7.03658	5.37322	0.000217316	0.000835325
ENSG00000146676.10	PURB	MithramycinA_vs_Control	1.45341	8.93597	5.31765	0.000217863	0.000836477
ENSG00000127526.15	SLC35E1	MithramycinA_vs_Control	1.3202	9.08517	5.30291	0.000219065	0.000840132
ENSG00000177380.14	PPFIA3	MithramycinA_vs_Control	2.43716	7.904	5.39991	0.000219295	0.000840777
ENSG00000198689.13	SLC9A6	MithramycinA_vs_Control	1.60381	7.3091	5.32319	0.000220128	0.000843489
ENSG00000119862.13	LGALSL	MithramycinA_vs_Control	1.59342	7.42523	5.32247	0.000220066	0.000843489
ENSG00000104892.17	KLC3	MithramycinA_vs_Control	3.76982	3.83431	5.48762	0.000220271	0.0008438
ENSG00000132793.12	LPIN3	MithramycinA_vs_Control	1.88977	7.41487	5.3472	0.0002207	0.000845203
ENSG00000205639.12	MFSD2B	MithramycinA_vs_Control	1.87743	5.8559	5.34564	0.000220833	0.000845472
ENSG00000198315.11	ZKSCAN8	MithramycinA_vs_Control	1.95559	6.93194	5.35212	0.000221026	0.000845969
ENSG00000130643.9	CALY	MithramycinA_vs_Control	4.51914	2.81336	5.52097	0.000221194	0.000846373
ENSG00000066455.13	GOLGA5	MithramycinA_vs_Control	1.27148	8.39332	5.29109	0.000221538	0.000846967
ENSG00000196150.14	ZNF250	MithramycinA_vs_Control	2.55145	6.12409	5.40091	0.000221822	0.000847573
ENSG00000133641.18	C12orf29	MithramycinA_vs_Control	1.81044	7.74665	5.33645	0.000221775	0.000847573
ENSG00000180336.18	MEIOC	MithramycinA_vs_Control	5.51395	2.61033	5.55273	0.000222817	0.000851135
ENSG00000197093.11	GAL3ST4	MithramycinA_vs_Control	4.82374	2.95324	5.52197	0.000224686	0.000857505
ENSG00000168806.8	LCMT2	MithramycinA_vs_Control	1.47983	7.99721	5.29695	0.000224865	0.000857743
ENSG00000107959.17	PITRM1	MithramycinA_vs_Control	1.04769	9.63742	5.26478	0.00022524	0.000858931
ENSG00000177432.8	NAP1L5	MithramycinA_vs_Control	2.62263	5.5067	5.39354	0.000225833	0.000860948
ENSG00000139192.12	TAPBPL	MithramycinA_vs_Control	2.19933	7.15995	5.35737	0.000226118	0.000861574
ENSG00000169607.13	CKAP2L	MithramycinA_vs_Control	2.1871	5.99274	5.35521	0.000226457	0.000862352
ENSG00000172183.16	ISG20	MithramycinA_vs_Control	1.33469	9.59976	5.27998	0.000226454	0.000862352
ENSG00000185278.15	ZBTB37	MithramycinA_vs_Control	2.41012	5.52621	5.37336	0.000226753	0.000863237
ENSG00000064995.18	TAF11	MithramycinA_vs_Control	1.11901	9.11167	5.25996	0.000228009	0.000867283
ENSG00000258674.5	CTC-260F20.3	MithramycinA_vs_Control	3.39428	4.34436	5.43994	0.000228202	0.000867576
ENSG00000171865.10	RNASEH1	MithramycinA_vs_Control	1.19212	8.77402	5.26353	0.000228356	0.000867867
ENSG00000163577.8	EIF5A2	MithramycinA_vs_Control	2.57958	6.68479	5.37898	0.000229329	0.000870339
ENSG00000185627.18	PSMD13	MithramycinA_vs_Control	1.02553	11.8502	5.25064	0.000229316	0.000870339
ENSG00000214013.9	GANC	MithramycinA_vs_Control	1.49611	7.56263	5.28334	0.000229576	0.000871031
ENSG00000261147.1	RP11-697E2.6	MithramycinA_vs_Control	3.89357	3.25442	5.46068	0.000230595	0.000874178
ENSG00000154889.17	MPPE1	MithramycinA_vs_Control	1.00882	9.84795	5.24577	0.000230599	0.000874178
ENSG00000232237.4	ASCL5	MithramycinA_vs_Control	3.89934	4.18416	5.46006	0.000230886	0.000875017
ENSG00000174106.3	LEMD3	MithramycinA_vs_Control	1.49757	7.83275	5.27888	0.000231037	0.000875113
ENSG00000131462.9	TUBG1	MithramycinA_vs_Control	1.10723	10.8147	5.2497	0.000231041	0.000875113
ENSG00000118096.10	IFT46	MithramycinA_vs_Control	1.26845	9.41115	5.25983	0.00023124	0.000875621
ENSG00000140506.17	LMAN1L	MithramycinA_vs_Control	4.33283	1.26554	5.47866	0.000231683	0.000877055
ENSG00000139517.9	LNX2	MithramycinA_vs_Control	1.21354	8.18916	5.2505	0.000232978	0.000881214
ENSG00000116128.12	BCL9	MithramycinA_vs_Control	1.38011	7.85714	5.25872	0.000234376	0.000886006
ENSG00000274290.3	H2BC6	MithramycinA_vs_Control	5.11489	4.1625	5.4995	0.000235116	0.000888305
ENSG00000124593.16	RP11-298J23.10	MithramycinA_vs_Control	1.47639	9.28378	5.26399	0.000235261	0.000888471
ENSG00000139200.14	PIANP	MithramycinA_vs_Control	4.45132	2.2427	5.47188	0.000235531	0.000889123
ENSG00000160336.17	ZNF761	MithramycinA_vs_Control	1.91298	7.77819	5.30141	0.000235806	0.000889914
ENSG00000158423.17	RIBC1	MithramycinA_vs_Control	1.77827	5.9487	5.28304	0.000237814	0.00089624
ENSG00000137074.20	APTX	MithramycinA_vs_Control	1.17298	9.11698	5.23258	0.000237928	0.000896417
ENSG00000162298.19	SYVN1	MithramycinA_vs_Control	1.46659	10.1595	5.25474	0.000238023	0.000896523
ENSG00000005893.16	LAMP2	MithramycinA_vs_Control	1.1139	9.91447	5.2278	0.000238279	0.000897238
ENSG00000106336.13	FBXO24	MithramycinA_vs_Control	5.30948	3.74933	5.49541	0.000238621	0.000898197
ENSG00000213889.11	PPM1N	MithramycinA_vs_Control	1.84033	8.88391	5.2861	0.000238667	0.000898197
ENSG00000187583.11	PLEKHN1	MithramycinA_vs_Control	2.30257	5.74408	5.3258	0.000239133	0.000899449
ENSG00000176340.4	COX8A	MithramycinA_vs_Control	1.72491	15.1762	5.26759	0.000241337	0.000906981
ENSG00000108342.13	CSF3	MithramycinA_vs_Control	4.24002	1.33278	5.44232	0.000242062	0.000909199
ENSG00000132510.11	KDM6B	MithramycinA_vs_Control	1.9118	8.13033	5.28076	0.000242623	0.000911051
ENSG00000125871.14	MGME1	MithramycinA_vs_Control	1.11675	8.66865	5.21385	0.000242992	0.000912184
ENSG00000126005.17	MMP24OS	MithramycinA_vs_Control	1.14437	10.9269	5.21373	0.000243607	0.000914238
ENSG00000139354.11	GAS2L3	MithramycinA_vs_Control	1.81305	6.27939	5.26566	0.000244696	0.000918068
ENSG00000168556.7	ING2	MithramycinA_vs_Control	1.98566	6.43466	5.27808	0.000245798	0.000921107
ENSG00000113595.15	TRIM23	MithramycinA_vs_Control	2.39968	6.15181	5.31137	0.00024675	0.000923977
ENSG00000182712.16	CMC4	MithramycinA_vs_Control	2.19438	8.01124	5.29399	0.000246701	0.000923977
ENSG00000262302.1	RP1-4G17.5	MithramycinA_vs_Control	5.59851	2.16084	5.47778	0.000247566	0.000926774
ENSG00000176842.15	IRX5	MithramycinA_vs_Control	1.74124	6.2906	5.24301	0.000250244	0.000935502
ENSG00000100968.14	NFATC4	MithramycinA_vs_Control	2.4465	6.98138	5.30104	0.000251665	0.000940294
ENSG00000182220.15	ATP6AP2	MithramycinA_vs_Control	1.15303	10.192	5.18365	0.000254207	0.000948475
ENSG00000168386.19	FILIP1L	MithramycinA_vs_Control	1.97546	6.19264	5.25145	0.000254756	0.00095
ENSG00000114982.19	KANSL3	MithramycinA_vs_Control	1.12425	9.10818	5.17588	0.000256328	0.000955334
ENSG00000165195.16	PIGA	MithramycinA_vs_Control	2.14728	6.03449	5.26156	0.000256609	0.000956118
ENSG00000161682.15	FAM171A2	MithramycinA_vs_Control	2.31605	4.63749	5.27368	0.000257495	0.000959152
ENSG00000247595.4	SPTY2D1OS	MithramycinA_vs_Control	4.43066	5.69778	5.40524	0.000257716	0.000959712
ENSG00000162735.19	PEX19	MithramycinA_vs_Control	1.24196	9.72336	5.17859	0.000258173	0.000961146
ENSG00000106799.13	TGFBR1	MithramycinA_vs_Control	1.98231	6.77003	5.24145	0.000258553	0.00096137
ENSG00000213015.9	ZNF580	MithramycinA_vs_Control	1.44967	9.54686	5.19376	0.000258589	0.00096137
ENSG00000119777.20	TMEM214	MithramycinA_vs_Control	1.14898	10.3606	5.16686	0.000260131	0.000965504
ENSG00000103723.17	AP3B2	MithramycinA_vs_Control	4.86029	2.28643	5.41568	0.000260256	0.000965705
ENSG00000222009.8	BTBD19	MithramycinA_vs_Control	2.13396	7.61281	5.24946	0.00026055	0.000966262
ENSG00000196196.3	HRCT1	MithramycinA_vs_Control	2.07269	7.66932	5.24201	0.000261288	0.000968468
ENSG00000162526.7	TSSK3	MithramycinA_vs_Control	3.6206	5.84976	5.35261	0.000262128	0.000971315
ENSG00000213281.5	NRAS	MithramycinA_vs_Control	1.1375	9.44725	5.16012	0.000262324	0.000971774
ENSG00000165389.7	SPTSSA	MithramycinA_vs_Control	1.32339	8.69429	5.17022	0.000263437	0.000975629
ENSG00000166845.15	C18orf54	MithramycinA_vs_Control	3.49675	4.71064	5.3408	0.000263825	0.00097653
ENSG00000119421.7	NDUFA8	MithramycinA_vs_Control	1.10089	11.2305	5.15229	0.000264385	0.000978064
ENSG00000196866.3	H2AC7	MithramycinA_vs_Control	3.39568	5.91685	5.33033	0.000265444	0.000981444
ENSG00000178761.15	FAM219B	MithramycinA_vs_Control	1.03278	10.2512	5.14488	0.000265729	0.000982229
ENSG00000155545.20	MIER3	MithramycinA_vs_Control	2.00375	7.56621	5.22324	0.000265929	0.000982431
ENSG00000112773.16	TENT5A	MithramycinA_vs_Control	1.79723	6.26458	5.1994	0.000267851	0.000988989
ENSG00000093000.19	NUP50	MithramycinA_vs_Control	1.7912	9.24763	5.1985	0.000267981	0.000989197
ENSG00000143590.14	EFNA3	MithramycinA_vs_Control	2.62515	6.21726	5.26967	0.000268181	0.000989663
ENSG00000196605.7	ZNF846	MithramycinA_vs_Control	1.77399	6.94481	5.19034	0.000270468	0.000996198
ENSG00000188042.8	ARL4C	MithramycinA_vs_Control	2.95579	3.45915	5.2878	0.000270563	0.000996275
ENSG00000116661.11	FBXO2	MithramycinA_vs_Control	2.66093	5.09022	5.26475	0.000271076	0.000997619
ENSG00000106328.10	FSCN3	MithramycinA_vs_Control	5.71216	3.80422	5.41406	0.000271378	0.000998459
ENSG00000182154.8	MRPL41	MithramycinA_vs_Control	1.41924	12.7843	5.15476	0.000272118	0.00100091
ENSG00000147853.17	AK3	MithramycinA_vs_Control	1.32438	9.3509	5.14427	0.000273212	0.00100384
ENSG00000255104.8	AC005324.8	MithramycinA_vs_Control	5.70455	2.01246	5.4059	0.000274349	0.00100774
ENSG00000168517.11	HEXIM2	MithramycinA_vs_Control	1.88131	7.94709	5.18941	0.000274548	0.0010082
ENSG00000189167.12	ZAR1L	MithramycinA_vs_Control	4.55417	1.68096	5.35921	0.000276594	0.00101502
ENSG00000145191.15	EIF2B5	MithramycinA_vs_Control	1.01234	9.76236	5.11509	0.000276633	0.00101502
ENSG00000196943.14	NOP9	MithramycinA_vs_Control	1.22139	8.611	5.1271	0.000276882	0.00101538
ENSG00000004700.16	RECQL	MithramycinA_vs_Control	2.24577	7.83869	5.21364	0.000277687	0.00101806
ENSG00000132768.14	DPH2	MithramycinA_vs_Control	1.29218	9.85593	5.12823	0.000278458	0.00102033
ENSG00000138078.16	PREPL	MithramycinA_vs_Control	1.41564	10.074	5.13595	0.000279275	0.00102277
ENSG00000174574.16	AKIRIN1	MithramycinA_vs_Control	1.02615	10.7202	5.10474	0.000280947	0.00102806
ENSG00000169689.15	CENPX	MithramycinA_vs_Control	1.41775	11.6829	5.13038	0.000281538	0.00102966
ENSG00000130305.17	NSUN5	MithramycinA_vs_Control	1.34759	10.0906	5.12325	0.00028211	0.00103147
ENSG00000151062.15	CACNA2D4	MithramycinA_vs_Control	2.32693	6.53241	5.20706	0.000282991	0.00103385
ENSG00000029364.12	SLC39A9	MithramycinA_vs_Control	1.0225	9.26483	5.09955	0.000282925	0.00103385
ENSG00000145016.16	RUBCN	MithramycinA_vs_Control	1.38107	7.25862	5.12231	0.00028355	0.00103561
ENSG00000124181.14	PLCG1	MithramycinA_vs_Control	2.4084	8.32869	5.21047	0.000284335	0.0010382
ENSG00000142166.13	IFNAR1	MithramycinA_vs_Control	1.307	8.34947	5.11336	0.000284787	0.00103957
ENSG00000204315.4	FKBPL	MithramycinA_vs_Control	2.17786	7.70733	5.1878	0.00028558	0.00104218
ENSG00000083812.12	ZNF324	MithramycinA_vs_Control	1.65318	7.89801	5.13909	0.000286229	0.0010437
ENSG00000082153.18	BZW1	MithramycinA_vs_Control	1.57085	11.4641	5.1319	0.000286173	0.0010437
ENSG00000163644.15	PPM1K	MithramycinA_vs_Control	2.53614	5.67685	5.21477	0.000286762	0.00104508
ENSG00000166126.11	AMN	MithramycinA_vs_Control	2.01644	5.67152	5.16704	0.000288199	0.00104975
ENSG00000108590.11	MED31	MithramycinA_vs_Control	1.87606	8.6996	5.15333	0.000288629	0.0010499
ENSG00000134253.10	TRIM45	MithramycinA_vs_Control	2.71428	4.97858	5.21955	0.000290418	0.00105612
ENSG00000197054.12	ZNF763	MithramycinA_vs_Control	3.71191	5.18631	5.28273	0.000290871	0.00105748
ENSG00000187862.13	TTC24	MithramycinA_vs_Control	4.14057	1.21747	5.30171	0.000292	0.00106102
ENSG00000229474.8	PATL2	MithramycinA_vs_Control	3.81527	3.56247	5.27764	0.000295208	0.00107123
ENSG00000092445.12	TYRO3	MithramycinA_vs_Control	1.42567	8.04267	5.09697	0.000295367	0.00107149
ENSG00000116212.15	LRRC42	MithramycinA_vs_Control	1.00105	10.0091	5.06752	0.000295507	0.00107149
ENSG00000204301.6	NOTCH4	MithramycinA_vs_Control	2.80867	4.77188	5.19991	0.000301493	0.00109022
ENSG00000172771.12	EFCAB12	MithramycinA_vs_Control	3.26886	2.9956	5.22266	0.000305101	0.00110268
ENSG00000154803.13	FLCN	MithramycinA_vs_Control	1.32155	8.51104	5.06257	0.000306407	0.00110681
ENSG00000173531.15	MST1	MithramycinA_vs_Control	2.70695	5.87015	5.17858	0.000307394	0.00110978
ENSG00000112599.9	GUCA1B	MithramycinA_vs_Control	4.34983	2.8136	5.27322	0.000307884	0.00111125
ENSG00000163291.14	PAQR3	MithramycinA_vs_Control	1.68398	6.81984	5.08882	0.000308475	0.00111309
ENSG00000288053.1	RP11-641J8.4	MithramycinA_vs_Control	6.02931	3.65444	5.32789	0.000309414	0.00111558
ENSG00000010310.9	GIPR	MithramycinA_vs_Control	2.53722	6.29269	5.16058	0.000309516	0.00111565
ENSG00000172935.9	MRGPRF	MithramycinA_vs_Control	4.59786	2.52186	5.27938	0.000309757	0.00111618
ENSG00000130714.19	POMT1	MithramycinA_vs_Control	1.93812	8.03047	5.10872	0.000309829	0.00111618
ENSG00000100916.14	BRMS1L	MithramycinA_vs_Control	1.73016	6.50622	5.08445	0.000312227	0.00112392
ENSG00000138347.16	MYPN	MithramycinA_vs_Control	4.13017	1.51544	5.25191	0.000312778	0.0011256
ENSG00000173960.14	UBXN2A	MithramycinA_vs_Control	1.26269	7.63435	5.04006	0.000314326	0.00112996
ENSG00000131446.17	MGAT1	MithramycinA_vs_Control	1.00116	10.5129	5.02311	0.000314612	0.00113039
ENSG00000112245.13	PTP4A1	MithramycinA_vs_Control	1.37996	10.6951	5.04434	0.000316493	0.00113624
ENSG00000117707.16	PROX1	MithramycinA_vs_Control	2.59113	5.85501	5.14806	0.000316929	0.00113735
ENSG00000117519.16	CNN3	MithramycinA_vs_Control	1.5523	6.62492	5.05768	0.000317071	0.00113741
ENSG00000179454.14	KLHL28	MithramycinA_vs_Control	2.31897	5.80902	5.1239	0.000317879	0.0011394
ENSG00000067221.14	STOML1	MithramycinA_vs_Control	1.75539	8.72136	5.07215	0.000318751	0.00114179
ENSG00000105583.11	WDR83OS	MithramycinA_vs_Control	1.00908	12.5633	5.01428	0.00031874	0.00114179
ENSG00000110046.13	ATG2A	MithramycinA_vs_Control	1.37838	9.0747	5.0386	0.000319021	0.00114228
ENSG00000123154.12	WDR83	MithramycinA_vs_Control	2.14836	7.60168	5.1012	0.000321541	0.00115005
ENSG00000172375.14	C2CD2L	MithramycinA_vs_Control	1.55506	8.47045	5.04837	0.000321401	0.00115005
ENSG00000076513.17	ANKRD13A	MithramycinA_vs_Control	1.25782	8.26091	5.02352	0.000321617	0.00115005
ENSG00000173786.17	CNP	MithramycinA_vs_Control	1.12699	10.4849	5.01488	0.000321479	0.00115005
ENSG00000070371.16	CLTCL1	MithramycinA_vs_Control	3.43923	3.4369	5.19281	0.000322844	0.00115352
ENSG00000147121.16	KRBOX4	MithramycinA_vs_Control	1.52791	7.79446	5.04187	0.000323287	0.00115449
ENSG00000109743.11	BST1	MithramycinA_vs_Control	4.79263	2.03223	5.25419	0.000324296	0.00115778
ENSG00000166685.12	COG1	MithramycinA_vs_Control	1.10301	8.96149	5.00444	0.000325593	0.00116149
ENSG00000130528.12	HRC	MithramycinA_vs_Control	4.55176	1.82467	5.24124	0.000325837	0.00116205
ENSG00000215784.6	FAM72D	MithramycinA_vs_Control	3.83385	5.55558	5.20235	0.000328469	0.0011699
ENSG00000260342.2	RP11-1035H13.3	MithramycinA_vs_Control	7.22589	4.07386	5.31242	0.000328608	0.00117008
ENSG00000197153.5	H3C12	MithramycinA_vs_Control	6.91957	3.65071	5.30505	0.00032905	0.00117134
ENSG00000120885.22	CLU	MithramycinA_vs_Control	3.13041	9.41813	5.15892	0.0003296	0.00117299
ENSG00000164850.15	GPER1	MithramycinA_vs_Control	2.00345	5.48931	5.06669	0.000331614	0.00117923
ENSG00000127824.15	TUBA4A	MithramycinA_vs_Control	1.40932	11.5307	5.01356	0.000331764	0.00117945
ENSG00000166881.10	NEMP1	MithramycinA_vs_Control	1.33308	8.54058	5.00677	0.000332056	0.00117987
ENSG00000197858.11	GPAA1	MithramycinA_vs_Control	1.20981	11.499	4.99772	0.000331984	0.00117987
ENSG00000099840.14	IZUMO4	MithramycinA_vs_Control	2.59978	5.22787	5.11448	0.000332676	0.00118176
ENSG00000077092.19	RARB	MithramycinA_vs_Control	4.13435	1.64394	5.20304	0.000335046	0.00118986
ENSG00000167740.10	CYB5D2	MithramycinA_vs_Control	1.66938	7.9278	5.02565	0.000336795	0.00119513
ENSG00000109113.20	RAB34	MithramycinA_vs_Control	5.49989	1.96705	5.25092	0.000337065	0.00119546
ENSG00000186222.5	BLOC1S4	MithramycinA_vs_Control	1.29855	8.69131	4.99371	0.000336995	0.00119546
ENSG00000179165.11	PXT1	MithramycinA_vs_Control	4.1269	1.21406	5.19575	0.00033833	0.00119963
ENSG00000162757.4	C1orf74	MithramycinA_vs_Control	1.90249	5.96531	5.03983	0.000340123	0.00120504
ENSG00000165806.21	CASP7	MithramycinA_vs_Control	1.02636	9.15032	4.96847	0.00034057	0.0012063
ENSG00000117245.13	KIF17	MithramycinA_vs_Control	4.38791	1.3295	5.20186	0.000341017	0.00120757
ENSG00000052802.13	MSMO1	MithramycinA_vs_Control	1.02096	9.10422	4.96089	0.000344126	0.00121762
ENSG00000177042.16	TMEM80	MithramycinA_vs_Control	1.23254	10.8007	4.9704	0.000345943	0.00122315
ENSG00000250641.1	LY6G6F-LY6G6D	MithramycinA_vs_Control	4.1652	1.22363	5.18026	0.000346655	0.00122528
ENSG00000105697.9	HAMP	MithramycinA_vs_Control	4.28703	1.25409	5.18518	0.000346949	0.001226
ENSG00000177733.7	HNRNPA0	MithramycinA_vs_Control	1.35395	9.61377	4.97498	0.000348264	0.00122968
ENSG00000196890.4	H2BU1	MithramycinA_vs_Control	2.51431	5.038	5.07528	0.000348406	0.00122984
ENSG00000120896.14	SORBS3	MithramycinA_vs_Control	1.93669	7.83311	5.02569	0.000348582	0.00122984
ENSG00000156502.14	SUPV3L1	MithramycinA_vs_Control	1.16897	9.30154	4.96073	0.000348546	0.00122984
ENSG00000263020.6	XXbac-BPG32J3.22	MithramycinA_vs_Control	2.10148	5.90766	5.03875	0.000349377	0.00123213
ENSG00000010165.20	EEF1AKNMT	MithramycinA_vs_Control	1.16413	9.34095	4.95832	0.000349585	0.00123213
ENSG00000143149.12	ALDH9A1	MithramycinA_vs_Control	1.11642	9.8438	4.95498	0.000349725	0.00123226
ENSG00000171150.9	SOCS5	MithramycinA_vs_Control	1.46155	7.31432	4.97632	0.000352051	0.00123916
ENSG00000154328.16	NEIL2	MithramycinA_vs_Control	1.74848	6.44286	5.0006	0.000352628	0.00124054
ENSG00000161956.13	SENP3	MithramycinA_vs_Control	1.42078	9.75801	4.97069	0.000353151	0.00124174
ENSG00000196924.19	FLNA	MithramycinA_vs_Control	1.0242	11.6175	4.94141	0.000353892	0.00124369
ENSG00000130755.13	GMFG	MithramycinA_vs_Control	4.92571	2.51209	5.19568	0.000354458	0.00124536
ENSG00000158292.7	GPR153	MithramycinA_vs_Control	1.88989	7.50661	5.00905	0.000354823	0.00124632
ENSG00000182318.6	ZSCAN22	MithramycinA_vs_Control	1.64469	5.98808	4.98434	0.000356123	0.00125056
ENSG00000120696.9	KBTBD7	MithramycinA_vs_Control	1.35027	6.87293	4.95649	0.000357437	0.00125452
ENSG00000110031.13	LPXN	MithramycinA_vs_Control	2.34148	6.48364	5.0419	0.00035815	0.00125669
ENSG00000168936.11	TMEM129	MithramycinA_vs_Control	1.20669	10.0223	4.94144	0.0003596	0.0012608
ENSG00000188033.10	ZNF490	MithramycinA_vs_Control	2.42385	5.89969	5.0439	0.000360603	0.00126333
ENSG00000196976.7	LAGE3	MithramycinA_vs_Control	1.20617	11.1114	4.93821	0.000361244	0.00126492
ENSG00000173915.16	ATP5MK	MithramycinA_vs_Control	1.43573	14.739	4.95541	0.000361606	0.00126585
ENSG00000160211.19	G6PD	MithramycinA_vs_Control	1.09206	11.7375	4.92943	0.000361949	0.00126642
ENSG00000180938.6	ZNF572	MithramycinA_vs_Control	1.58154	6.70603	4.96642	0.000362445	0.00126781
ENSG00000275993.3	SIK1B	MithramycinA_vs_Control	1.41971	7.14614	4.9494	0.000364028	0.00127301
ENSG00000204482.11	LST1	MithramycinA_vs_Control	4.8162	1.71322	5.17018	0.000365321	0.00127668
ENSG00000161204.11	ABCF3	MithramycinA_vs_Control	1.28417	9.48654	4.93472	0.00036603	0.00127802
ENSG00000115657.14	ABCB6	MithramycinA_vs_Control	1.50417	8.46395	4.95255	0.000366144	0.00127809
ENSG00000163406.11	SLC15A2	MithramycinA_vs_Control	2.95352	6.5344	5.06974	0.000367828	0.00128298
ENSG00000147894.17	C9orf72	MithramycinA_vs_Control	1.84785	6.26389	4.97972	0.000368037	0.00128308
ENSG00000110888.17	CAPRIN2	MithramycinA_vs_Control	1.87609	7.98392	4.98064	0.000368901	0.00128536
ENSG00000134107.5	BHLHE40	MithramycinA_vs_Control	1.39619	7.31546	4.93801	0.000368988	0.00128536
ENSG00000173349.6	SFT2D3	MithramycinA_vs_Control	2.69712	4.63904	5.04616	0.000370555	0.00128915
ENSG00000170836.12	PPM1D	MithramycinA_vs_Control	1.46311	7.08198	4.94079	0.000370489	0.00128915
ENSG00000129315.11	CCNT1	MithramycinA_vs_Control	1.16986	8.21432	4.91828	0.000370375	0.00128915
ENSG00000184752.14	NDUFA12	MithramycinA_vs_Control	1.02444	11.3274	4.90874	0.000370807	0.0012897
ENSG00000158526.8	TSR2	MithramycinA_vs_Control	1.38259	9.11653	4.93214	0.00037151	0.00129181
ENSG00000121577.14	POPDC2	MithramycinA_vs_Control	4.02382	3.06939	5.12311	0.000372294	0.00129387
ENSG00000153902.14	LGI4	MithramycinA_vs_Control	3.78854	2.26005	5.11114	0.000372409	0.00129393
ENSG00000196584.3	XRCC2	MithramycinA_vs_Control	2.16601	6.41291	4.99411	0.000375432	0.0013041
ENSG00000161547.17	SRSF2	MithramycinA_vs_Control	1.38759	11.3354	4.92396	0.00037612	0.00130582
ENSG00000104957.14	CCDC130	MithramycinA_vs_Control	1.13035	8.37211	4.9051	0.000376042	0.00130582
ENSG00000102393.14	GLA	MithramycinA_vs_Control	1.43227	9.22849	4.92742	0.000376254	0.00130584
ENSG00000079332.15	SAR1A	MithramycinA_vs_Control	1.14269	9.84452	4.90439	0.000376854	0.00130702
ENSG00000188566.15	NDOR1	MithramycinA_vs_Control	1.31996	7.98731	4.91539	0.000377814	0.00130968
ENSG00000213516.10	RBMXL1	MithramycinA_vs_Control	1.41047	7.14763	4.91879	0.000379952	0.00131675
ENSG00000236320.4	SLFN14	MithramycinA_vs_Control	3.99088	1.55807	5.10469	0.000381294	0.00132072
ENSG00000133858.17	ZFC3H1	MithramycinA_vs_Control	2.63271	7.51803	5.0114	0.000386766	0.00133796
ENSG00000153531.14	ADPRHL1	MithramycinA_vs_Control	1.92047	7.57456	4.95059	0.000387395	0.0013391
ENSG00000096088.16	PGC	MithramycinA_vs_Control	5.74872	2.93822	5.15849	0.000387743	0.00133996
ENSG00000213341.11	CHUK	MithramycinA_vs_Control	1.36552	8.24555	4.90012	0.000388223	0.00134076
ENSG00000129219.14	PLD2	MithramycinA_vs_Control	1.53419	7.63101	4.91395	0.000388475	0.00134112
ENSG00000188425.4	NANOS2	MithramycinA_vs_Control	4.14989	1.2198	5.09638	0.000389959	0.00134555
ENSG00000158486.13	DNAH3	MithramycinA_vs_Control	2.34516	4.04902	4.98142	0.000390756	0.00134757
ENSG00000170271.11	FAXDC2	MithramycinA_vs_Control	2.24117	5.95475	4.97085	0.000391798	0.00134983
ENSG00000144655.15	CSRNP1	MithramycinA_vs_Control	1.46224	7.98129	4.90003	0.000392804	0.00135248
ENSG00000169738.8	DCXR	MithramycinA_vs_Control	1.10328	11.5963	4.87292	0.000392869	0.00135248
ENSG00000285589.1	CTD-2192J16.27	MithramycinA_vs_Control	1.90711	6.20892	4.93933	0.000393048	0.00135259
ENSG00000100442.11	FKBP3	MithramycinA_vs_Control	1.54645	9.65829	4.90608	0.000393513	0.00135366
ENSG00000105219.10	CCNP	MithramycinA_vs_Control	3.10057	5.76491	5.02977	0.000394983	0.00135595
ENSG00000106080.11	FKBP14	MithramycinA_vs_Control	1.92881	6.69628	4.9382	0.000394798	0.00135595
ENSG00000166483.12	WEE1	MithramycinA_vs_Control	1.17882	9.29543	4.87367	0.000395214	0.0013564
ENSG00000175336.10	APOF	MithramycinA_vs_Control	4.04388	1.3491	5.08075	0.000395931	0.00135852
ENSG00000174292.12	TNK1	MithramycinA_vs_Control	1.40711	8.13703	4.88906	0.0003964	0.00135978
ENSG00000183569.18	SERHL2	MithramycinA_vs_Control	2.50392	4.21554	4.9818	0.00039782	0.00136395
[truncated: 1,929 more rows]

## Sheet: LogFC>+1;AdjP<0.05
feature_id	gene_name	Contrast	logFC	AveExpr	t	P.Value	adj.P.Val
ENSG00000277157.2	H4C4	MithramycinA_vs_Control	9.63174	3.21587	7.39561	2.62e-05	0.00015866
ENSG00000275714.2	H3C1	MithramycinA_vs_Control	8.91362	3.19894	7.92601	1.45e-05	0.000102248
ENSG00000197238.5	H4C11	MithramycinA_vs_Control	8.66357	5.21551	2.56689	0.0279989	0.0494241
ENSG00000184502.4	GAST	MithramycinA_vs_Control	8.10758	4.66128	6.31445	9.03e-05	0.000412186
ENSG00000165702.15	GFI1B	MithramycinA_vs_Control	8.0815	2.72929	12.3946	2.93e-07	7.19e-06
ENSG00000187475.6	H1-6	MithramycinA_vs_Control	7.98627	2.79832	8.96367	5.03e-06	4.68e-05
ENSG00000181773.7	GPR3	MithramycinA_vs_Control	7.83135	4.94612	11.0793	7.9e-07	1.32e-05
ENSG00000276966.2	H4C5	MithramycinA_vs_Control	7.6674	5.75862	12.7738	2.21e-07	6.07e-06
ENSG00000185527.12	PDE6G	MithramycinA_vs_Control	7.62799	3.47829	10.3146	1.47e-06	2.01e-05
ENSG00000172543.9	CTSW	MithramycinA_vs_Control	7.54802	2.62481	7.76066	1.68e-05	0.00011342
ENSG00000175202.6	HIGD2B	MithramycinA_vs_Control	7.5018	2.28983	11.4818	5.7e-07	1.06e-05
ENSG00000244219.7	TMEM225B	MithramycinA_vs_Control	7.48875	2.33239	9.43815	3.18e-06	3.39e-05
ENSG00000184697.7	CLDN6	MithramycinA_vs_Control	7.41521	3.68755	13.0745	1.78e-07	5.33e-06
ENSG00000273703.2	H2BC14	MithramycinA_vs_Control	7.40012	3.4164	15.3114	4.25e-08	2.46e-06
ENSG00000124216.4	SNAI1	MithramycinA_vs_Control	7.38148	6.42628	16.4303	2.23e-08	1.62e-06
ENSG00000206172.8	HBA1	MithramycinA_vs_Control	7.34814	2.81598	6.46325	7.37e-05	0.000351824
ENSG00000283268.1	TEX54	MithramycinA_vs_Control	7.34464	3.74953	4.43549	0.00117622	0.00329352
ENSG00000185130.5	H2BC13	MithramycinA_vs_Control	7.3057	2.47281	6.82691	4.76e-05	0.000251671
ENSG00000196569.13	LAMA2	MithramycinA_vs_Control	7.25933	5.05266	7.35885	2.58e-05	0.000156767
ENSG00000260342.2	RP11-1035H13.3	MithramycinA_vs_Control	7.22589	4.07386	5.31242	0.000328608	0.00117008
ENSG00000278705.2	H4C2	MithramycinA_vs_Control	7.21078	2.22398	10.7562	1.01e-06	1.57e-05
ENSG00000262526.2	CTD-2545G14.7	MithramycinA_vs_Control	7.13244	2.82888	3.71231	0.00364586	0.00855728
ENSG00000156097.12	GPR61	MithramycinA_vs_Control	7.08709	3.10683	6.53245	6.72e-05	0.000328818
ENSG00000283977.1	CTD-2010I16.2	MithramycinA_vs_Control	7.08319	2.94816	5.76388	0.000177814	0.000709993
ENSG00000184270.6	H2AC21	MithramycinA_vs_Control	7.04725	2.41303	6.52978	6.73e-05	0.000329132
ENSG00000262633.2	RP11-156P1.2	MithramycinA_vs_Control	7.03827	3.63867	3.61789	0.00424269	0.0097521
ENSG00000278588.2	H2BC10	MithramycinA_vs_Control	7.01526	2.75427	5.87838	0.000152725	0.000627983
ENSG00000274997.2	H2AC12	MithramycinA_vs_Control	6.97553	3.52374	4.80995	0.000666744	0.00206784
ENSG00000171786.6	NHLH1	MithramycinA_vs_Control	6.96946	2.45473	8.3042	9.35e-06	7.32e-05
ENSG00000137434.12	C6orf52	MithramycinA_vs_Control	6.92047	4.73438	7.75026	1.66e-05	0.000112729
ENSG00000197153.5	H3C12	MithramycinA_vs_Control	6.91957	3.65071	5.30505	0.00032905	0.00117134
ENSG00000164404.8	GDF9	MithramycinA_vs_Control	6.90974	3.47854	10.7928	9.68e-07	1.53e-05
ENSG00000180209.12	MYLPF	MithramycinA_vs_Control	6.90146	4.7233	5.68301	0.000196842	0.000768454
ENSG00000120211.4	INSL4	MithramycinA_vs_Control	6.88092	3.04932	8.11015	1.14e-05	8.46e-05
ENSG00000104826.15	LHB	MithramycinA_vs_Control	6.78274	4.00416	5.65288	0.000204155	0.000793098
ENSG00000149926.13	TLCD3B	MithramycinA_vs_Control	6.76341	3.76593	10.6197	1.11e-06	1.67e-05
ENSG00000197061.5	H4C3	MithramycinA_vs_Control	6.75625	5.44284	4.32007	0.00138042	0.00376372
ENSG00000236383.8	CCDC200	MithramycinA_vs_Control	6.72603	4.44171	6.37746	8.04e-05	0.000376185
ENSG00000283536.2	RP11-624J6.2	MithramycinA_vs_Control	6.67786	1.8518	10.0318	1.83e-06	2.29e-05
ENSG00000183598.4	H3C13	MithramycinA_vs_Control	6.64593	4.64692	4.04502	0.0021117	0.00538018
ENSG00000259399.1	TGIF2-RAB5IF	MithramycinA_vs_Control	6.62169	2.6096	7.03857	3.64e-05	0.000204696
ENSG00000111729.15	CLEC4A	MithramycinA_vs_Control	6.62166	2.24337	6.67224	5.59e-05	0.000285403
ENSG00000104901.7	DKKL1	MithramycinA_vs_Control	6.60942	2.37969	6.83218	4.62e-05	0.000246366
ENSG00000126264.10	HCST	MithramycinA_vs_Control	6.58967	5.18908	13.6476	1.18e-07	4.15e-06
ENSG00000241563.4	CORT	MithramycinA_vs_Control	6.57866	2.74296	9.3114	3.47e-06	3.62e-05
ENSG00000275221.2	H2AC15	MithramycinA_vs_Control	6.5756	4.75593	5.68784	0.000193563	0.000759265
ENSG00000231274.5	SBK3	MithramycinA_vs_Control	6.56158	3.87653	9.56849	2.74e-06	3.04e-05
ENSG00000225899.8	FRG2B	MithramycinA_vs_Control	6.55569	1.9868	9.76714	2.29e-06	2.71e-05
ENSG00000140465.14	CYP1A1	MithramycinA_vs_Control	6.53103	3.99604	5.91157	0.000144034	0.000598493
ENSG00000169877.10	AHSP	MithramycinA_vs_Control	6.52997	1.81482	8.61556	6.74e-06	5.75e-05
ENSG00000261459.1	AC002310.11	MithramycinA_vs_Control	6.52873	2.44699	4.77877	0.000688458	0.00212493
ENSG00000149557.14	FEZ1	MithramycinA_vs_Control	6.50341	3.67903	7.88105	1.43e-05	0.000100735
ENSG00000115844.11	DLX2	MithramycinA_vs_Control	6.47369	2.91188	7.09137	3.41e-05	0.000195154
ENSG00000130822.16	PNCK	MithramycinA_vs_Control	6.46541	4.42905	7.31333	2.65e-05	0.000159695
ENSG00000166448.15	TMEM130	MithramycinA_vs_Control	6.42984	1.95258	8.10177	1.13e-05	8.42e-05
ENSG00000182083.8	OR6B2	MithramycinA_vs_Control	6.41681	1.78653	9.21287	3.78e-06	3.83e-05
ENSG00000287363.3	GUCA1ANB	MithramycinA_vs_Control	6.33114	2.50657	10.0547	1.77e-06	2.24e-05
ENSG00000110944.9	IL23A	MithramycinA_vs_Control	6.32319	4.94896	5.76898	0.000172343	0.000692659
ENSG00000157343.9	ARMC12	MithramycinA_vs_Control	6.31046	4.15975	11.1503	7.11e-07	1.23e-05
ENSG00000235387.5	SPAAR	MithramycinA_vs_Control	6.29841	3.25851	8.37007	8.55e-06	6.83e-05
ENSG00000163576.18	EFHB	MithramycinA_vs_Control	6.24909	2.12569	8.68862	6.21e-06	5.44e-05
ENSG00000121101.16	TEX14	MithramycinA_vs_Control	6.24265	2.41739	8.15108	1.07e-05	8.08e-05
ENSG00000196436.8	NPIPB15	MithramycinA_vs_Control	6.23593	1.81554	9.10056	4.18e-06	4.15e-05
ENSG00000129214.15	SHBG	MithramycinA_vs_Control	6.2114	4.09457	4.25568	0.00149863	0.0040298
ENSG00000113369.9	ARRDC3	MithramycinA_vs_Control	6.13755	7.90197	28.471	1.31e-10	4e-07
ENSG00000154016.14	GRAP	MithramycinA_vs_Control	6.1163	3.25657	6.53742	6.46e-05	0.000319389
ENSG00000113525.10	IL5	MithramycinA_vs_Control	6.04376	1.69327	8.7558	5.77e-06	5.17e-05
ENSG00000288053.1	RP11-641J8.4	MithramycinA_vs_Control	6.02931	3.65444	5.32789	0.000309414	0.00111558
ENSG00000277775.2	H3C7	MithramycinA_vs_Control	6.02853	3.08088	4.16681	0.00170986	0.00450354
ENSG00000217442.4	SYCE3	MithramycinA_vs_Control	6.02555	2.63285	5.80358	0.000162872	0.000662235
ENSG00000130592.17	LSP1	MithramycinA_vs_Control	6.00953	2.68976	7.96017	1.29e-05	9.3e-05
ENSG00000188163.8	FAM166A	MithramycinA_vs_Control	6.00138	1.92658	7.54763	2.01e-05	0.000129091
ENSG00000128218.8	VPREB3	MithramycinA_vs_Control	5.99295	3.51741	4.60271	0.000877191	0.00258613
ENSG00000281991.2	TMEM265	MithramycinA_vs_Control	5.98191	6.32382	4.18816	0.00165111	0.00436585
ENSG00000278463.2	H2AC4	MithramycinA_vs_Control	5.98116	1.67762	8.68316	6.18e-06	5.43e-05
ENSG00000205097.7	FRG2	MithramycinA_vs_Control	5.96511	1.73075	8.70141	6.07e-06	5.37e-05
ENSG00000145107.16	TM4SF19	MithramycinA_vs_Control	5.96038	2.76513	6.31039	8.5e-05	0.000392684
ENSG00000072818.12	ACAP1	MithramycinA_vs_Control	5.94253	6.30141	4.8478	0.000609824	0.00192001
ENSG00000136918.8	WDR38	MithramycinA_vs_Control	5.91085	2.13671	6.99886	3.71e-05	0.000207341
ENSG00000124575.7	H1-3	MithramycinA_vs_Control	5.88133	2.654	5.09351	0.000427307	0.0014434
ENSG00000251692.8	PTX4	MithramycinA_vs_Control	5.87316	2.04036	8.22394	9.75e-06	7.58e-05
ENSG00000258465.8	RP11-574F21.3	MithramycinA_vs_Control	5.86672	3.13197	6.06976	0.000114642	0.000498803
ENSG00000196747.4	H2AC13	MithramycinA_vs_Control	5.82976	5.49113	4.57931	0.000902919	0.00264521
ENSG00000144031.12	ANKRD53	MithramycinA_vs_Control	5.80557	2.22382	6.08742	0.000111809	0.000488686
ENSG00000099860.9	GADD45B	MithramycinA_vs_Control	5.79678	8.25056	19.8376	3.71e-09	7.71e-07
ENSG00000223638.3	RFPL4A	MithramycinA_vs_Control	5.79068	2.17001	8.51424	7.25e-06	6.05e-05
ENSG00000268655.2	CTB-60B18.10	MithramycinA_vs_Control	5.75738	3.54382	8.20246	9.92e-06	7.67e-05
ENSG00000096088.16	PGC	MithramycinA_vs_Control	5.74872	2.93822	5.15849	0.000387743	0.00133996
ENSG00000154025.16	SLC5A10	MithramycinA_vs_Control	5.72078	2.37817	8.56876	6.84e-06	5.79e-05
ENSG00000197980.13	LEKR1	MithramycinA_vs_Control	5.71832	5.57441	9.7879	2.18e-06	2.61e-05
ENSG00000106328.10	FSCN3	MithramycinA_vs_Control	5.71216	3.80422	5.41406	0.000271378	0.000998459
ENSG00000287080.2	H3C3	MithramycinA_vs_Control	5.71211	4.79648	4.91447	0.000548614	0.00176394
ENSG00000255104.8	AC005324.8	MithramycinA_vs_Control	5.70455	2.01246	5.4059	0.000274349	0.00100774
ENSG00000269533.5	AC003002.6	MithramycinA_vs_Control	5.68255	1.60297	7.47766	2.14e-05	0.000135547
ENSG00000162188.6	GNG3	MithramycinA_vs_Control	5.67278	4.07854	6.13643	0.000104473	0.000462914
ENSG00000204516.10	MICB	MithramycinA_vs_Control	5.67132	3.49395	10.051	1.73e-06	2.21e-05
ENSG00000158859.10	ADAMTS4	MithramycinA_vs_Control	5.6474	1.86869	7.59296	1.88e-05	0.00012332
ENSG00000185614.7	INKA1	MithramycinA_vs_Control	5.63937	2.64539	7.50154	2.08e-05	0.000132589
ENSG00000272822.2	RP11-302B13.5	MithramycinA_vs_Control	5.6231	3.28177	4.90168	0.000556847	0.00178615
ENSG00000278505.5	C17orf78	MithramycinA_vs_Control	5.6051	1.6503	7.70244	1.67e-05	0.000112875
ENSG00000262302.1	RP1-4G17.5	MithramycinA_vs_Control	5.59851	2.16084	5.47778	0.000247566	0.000926774
ENSG00000112041.13	TULP1	MithramycinA_vs_Control	5.5951	2.0093	7.00671	3.63e-05	0.00020435
ENSG00000064300.9	NGFR	MithramycinA_vs_Control	5.58875	3.31803	9.69921	2.34e-06	2.74e-05
ENSG00000203722.8	RAET1G	MithramycinA_vs_Control	5.57761	3.67977	8.42965	7.81e-06	6.42e-05
ENSG00000155980.13	KIF5A	MithramycinA_vs_Control	5.57753	2.58351	7.10958	3.22e-05	0.000186208
ENSG00000273802.2	H2BC8	MithramycinA_vs_Control	5.55791	6.98906	20.3421	2.91e-09	6.66e-07
ENSG00000231256.8	CFAP97D1	MithramycinA_vs_Control	5.55342	1.57069	7.735	1.61e-05	0.000110004
ENSG00000125823.12	CSTL1	MithramycinA_vs_Control	5.54938	2.12813	5.57351	0.000216991	0.000834789
ENSG00000268434.5	AC011530.4	MithramycinA_vs_Control	5.53804	3.30973	3.60138	0.00415962	0.00959878
ENSG00000161594.7	KLHL10	MithramycinA_vs_Control	5.5367	1.89749	5.94078	0.000133472	0.000563995
ENSG00000101331.17	CCM2L	MithramycinA_vs_Control	5.53492	2.83536	9.59182	2.58e-06	2.92e-05
ENSG00000213215.5	OR2F1	MithramycinA_vs_Control	5.53295	1.56557	7.83603	1.44e-05	0.00010153
ENSG00000160200.18	CBS	MithramycinA_vs_Control	5.52575	2.35449	5.84828	0.000150484	0.000620332
ENSG00000103313.13	MEFV	MithramycinA_vs_Control	5.52531	1.77494	7.0354	3.5e-05	0.000199151
ENSG00000180336.18	MEIOC	MithramycinA_vs_Control	5.51395	2.61033	5.55273	0.000222817	0.000851135
ENSG00000176383.9	B3GNT4	MithramycinA_vs_Control	5.51159	4.47075	10.4124	1.26e-06	1.81e-05
ENSG00000189280.3	GJB5	MithramycinA_vs_Control	5.50117	3.01783	5.78071	0.000164273	0.000665978
ENSG00000109113.20	RAB34	MithramycinA_vs_Control	5.49989	1.96705	5.25092	0.000337065	0.00119546
ENSG00000204542.3	C6orf15	MithramycinA_vs_Control	5.49047	2.4719	8.9026	4.89e-06	4.59e-05
ENSG00000185955.5	C7orf61	MithramycinA_vs_Control	5.48992	5.5059	14.3471	7.15e-08	3.17e-06
ENSG00000183979.8	NPB	MithramycinA_vs_Control	5.48592	5.26575	6.14099	0.00010303	0.000458182
ENSG00000188223.9	AC002398.9	MithramycinA_vs_Control	5.47125	3.76788	4.20002	0.00158938	0.00423248
ENSG00000124103.10	FAM209A	MithramycinA_vs_Control	5.46592	2.40164	4.71752	0.000724298	0.00221577
ENSG00000172748.14	ZNF596	MithramycinA_vs_Control	5.461	4.55187	5.02616	0.000462294	0.00153619
ENSG00000187682.2	ERAS	MithramycinA_vs_Control	5.45528	1.70854	7.2535	2.72e-05	0.000163183
ENSG00000211445.12	GPX3	MithramycinA_vs_Control	5.44599	10.5062	21.6982	1.59e-09	5.34e-07
ENSG00000181625.17	SLX1B	MithramycinA_vs_Control	5.43135	4.28946	4.4744	0.00104071	0.0029746
ENSG00000110243.12	APOA5	MithramycinA_vs_Control	5.42194	1.53782	7.43978	2.2e-05	0.000138657
ENSG00000285508.1	RP5-931K24.3	MithramycinA_vs_Control	5.41638	6.11325	2.85567	0.0145962	0.0282053
ENSG00000276368.2	H2AC14	MithramycinA_vs_Control	5.41183	5.20179	3.31926	0.00661906	0.014248
ENSG00000213760.11	ATP6V1G2	MithramycinA_vs_Control	5.40221	4.21468	6.31625	8.24e-05	0.000383958
ENSG00000132465.12	JCHAIN	MithramycinA_vs_Control	5.39641	1.53143	5.91276	0.000137549	0.000577063
ENSG00000197889.10	MEIG1	MithramycinA_vs_Control	5.3881	3.0456	3.1564	0.00870938	0.0180476
ENSG00000142227.11	EMP3	MithramycinA_vs_Control	5.38416	8.3733	14.4791	6.54e-08	3.07e-06
ENSG00000167525.15	PROCA1	MithramycinA_vs_Control	5.35603	6.09401	12.3531	2.74e-07	6.96e-06
ENSG00000172578.12	KLHL6	MithramycinA_vs_Control	5.35257	1.52047	7.49714	2.06e-05	0.000131877
ENSG00000077942.19	FBLN1	MithramycinA_vs_Control	5.34959	3.68597	7.53782	1.97e-05	0.000127485
ENSG00000205177.6	C11orf91	MithramycinA_vs_Control	5.34351	2.27825	6.61207	5.72e-05	0.000290057
ENSG00000105509.11	HAS1	MithramycinA_vs_Control	5.34137	1.86223	7.23448	2.76e-05	0.000165107
ENSG00000163606.11	CD200R1	MithramycinA_vs_Control	5.33169	1.51525	7.16182	3e-05	0.000176027
ENSG00000228727.9	SAPCD1	MithramycinA_vs_Control	5.32827	3.64258	9.90743	1.93e-06	2.37e-05
ENSG00000141371.13	C17orf64	MithramycinA_vs_Control	5.32807	1.61965	6.61151	5.72e-05	0.000290057
ENSG00000160318.6	CLDND2	MithramycinA_vs_Control	5.32236	4.55764	3.09979	0.00956663	0.0195685
ENSG00000227868.6	TEX46	MithramycinA_vs_Control	5.3179	1.85417	4.80364	0.000633971	0.00198169
ENSG00000174950.11	CD164L2	MithramycinA_vs_Control	5.3161	3.59915	10.7124	9.7e-07	1.53e-05
ENSG00000136449.15	MYCBPAP	MithramycinA_vs_Control	5.31339	2.75456	7.7609	1.55e-05	0.000106725
ENSG00000106336.13	FBXO24	MithramycinA_vs_Control	5.30948	3.74933	5.49541	0.000238621	0.000898197
ENSG00000185338.7	SOCS1	MithramycinA_vs_Control	5.29822	5.28763	11.8281	4.03e-07	8.67e-06
ENSG00000269058.6	CALR3	MithramycinA_vs_Control	5.27602	1.50134	7.32012	2.5e-05	0.000153336
ENSG00000163803.13	PLB1	MithramycinA_vs_Control	5.26634	3.04916	7.51798	2.01e-05	0.000129091
ENSG00000244607.7	CCDC13	MithramycinA_vs_Control	5.26543	3.04807	6.41927	7.2e-05	0.000345506
ENSG00000196565.15	HBG2	MithramycinA_vs_Control	5.25898	1.49708	6.55294	6.12e-05	0.000305912
ENSG00000166780.11	BMERB1	MithramycinA_vs_Control	5.25444	4.63047	8.52063	7.03e-06	5.91e-05
ENSG00000173110.8	HSPA6	MithramycinA_vs_Control	5.24691	3.14358	9.3335	3.22e-06	3.42e-05
ENSG00000259132.1	RP11-298I3.5	MithramycinA_vs_Control	5.24572	3.2464	2.7144	0.0185245	0.0346736
ENSG00000162572.21	SCNN1D	MithramycinA_vs_Control	5.20211	4.15632	5.7137	0.000177053	0.00070779
ENSG00000257446.4	ZNF878	MithramycinA_vs_Control	5.20077	2.82491	6.98688	3.64e-05	0.000204871
ENSG00000170100.14	ZNF778	MithramycinA_vs_Control	5.1917	6.31118	12.7184	2.09e-07	5.88e-06
ENSG00000204952.3	FBXO47	MithramycinA_vs_Control	5.16606	1.71641	5.70947	0.000177743	0.000709993
ENSG00000110492.16	MDK	MithramycinA_vs_Control	5.16547	12.9802	35.8368	1.45e-11	6.54e-08
ENSG00000176919.13	C8G	MithramycinA_vs_Control	5.16179	5.67671	6.18461	9.6e-05	0.000432471
ENSG00000272196.2	H2AC19	MithramycinA_vs_Control	5.15245	9.50957	3.71424	0.00409748	0.00946998
ENSG00000134201.12	GSTM5	MithramycinA_vs_Control	5.15095	3.90885	3.6769	0.00361693	0.0084962
ENSG00000196550.11	FAM72A	MithramycinA_vs_Control	5.14072	6.01449	12.2662	2.89e-07	7.14e-06
ENSG00000274290.3	H2BC6	MithramycinA_vs_Control	5.11489	4.1625	5.4995	0.000235116	0.000888305
ENSG00000233136.3	USP17L11	MithramycinA_vs_Control	5.10823	1.77179	5.62638	0.000198033	0.000772654
ENSG00000149609.6	C20orf144	MithramycinA_vs_Control	5.10138	4.11139	9.3827	3.05e-06	3.28e-05
ENSG00000122432.18	SPATA1	MithramycinA_vs_Control	5.08118	4.18953	2.82291	0.0152531	0.0292985
ENSG00000197181.12	PIWIL2	MithramycinA_vs_Control	5.0809	4.63025	8.96881	4.5e-06	4.34e-05
ENSG00000122367.20	LDB3	MithramycinA_vs_Control	5.08056	2.42373	6.40009	7.31e-05	0.000350084
ENSG00000129596.5	CDO1	MithramycinA_vs_Control	5.07776	1.45177	7.00147	3.56e-05	0.000201632
ENSG00000274049.4	INO80B-WBP1	MithramycinA_vs_Control	5.07179	3.55144	2.71854	0.0182716	0.0342383
ENSG00000171136.7	RLN3	MithramycinA_vs_Control	5.0649	1.44856	6.97396	3.67e-05	0.000205871
ENSG00000167011.9	NAT16	MithramycinA_vs_Control	5.06471	2.08641	5.65927	0.000189097	0.000744248
ENSG00000176020.9	AMIGO3	MithramycinA_vs_Control	5.05558	3.44012	3.88881	0.00255409	0.0063443
ENSG00000099365.11	STX1B	MithramycinA_vs_Control	5.05189	1.76383	6.42196	7.1e-05	0.000342258
ENSG00000169442.9	CD52	MithramycinA_vs_Control	5.03839	4.2271	4.13239	0.00173327	0.00455364
ENSG00000184984.10	CHRM5	MithramycinA_vs_Control	5.03465	2.1089	6.84753	4.25e-05	0.000230731
ENSG00000182327.8	GLTPD2	MithramycinA_vs_Control	5.03101	3.91407	6.58397	5.82e-05	0.000294205
ENSG00000256812.2	CAPNS2	MithramycinA_vs_Control	5.03046	1.55031	6.62918	5.51e-05	0.00028313
ENSG00000288602.1	C8orf44-SGK3	MithramycinA_vs_Control	5.02976	2.29178	4.87492	0.000563647	0.00180324
ENSG00000140932.10	CMTM2	MithramycinA_vs_Control	5.02451	1.80729	4.57007	0.000884306	0.00259972
ENSG00000026025.16	VIM	MithramycinA_vs_Control	5.02214	2.18141	5.89185	0.000138824	0.00058169
ENSG00000255432.1	RP11-831H9.11	MithramycinA_vs_Control	5.00971	2.59343	3.55975	0.00435821	0.00997382
ENSG00000206535.8	LNP1	MithramycinA_vs_Control	5.00346	5.33223	11.9717	3.56e-07	8.14e-06
ENSG00000179148.10	ALOXE3	MithramycinA_vs_Control	4.99496	3.75533	9.47494	2.79e-06	3.08e-05
ENSG00000168490.14	PHYHIP	MithramycinA_vs_Control	4.98722	3.10486	8.01062	1.17e-05	8.64e-05
ENSG00000263639.7	MSMB	MithramycinA_vs_Control	4.9666	1.84986	4.67457	0.000754349	0.00228644
ENSG00000160973.8	FOXH1	MithramycinA_vs_Control	4.94394	4.29282	5.70279	0.000177348	0.00070876
ENSG00000134668.12	SPOCD1	MithramycinA_vs_Control	4.94126	3.50134	7.61547	1.77e-05	0.00011808
ENSG00000163815.6	CLEC3B	MithramycinA_vs_Control	4.93891	1.55559	6.48847	6.51e-05	0.000321148
ENSG00000272514.6	CFAP206	MithramycinA_vs_Control	4.93883	1.74505	4.80701	0.000619582	0.00194483
ENSG00000130755.13	GMFG	MithramycinA_vs_Control	4.92571	2.51209	5.19568	0.000354458	0.00124536
ENSG00000161610.1	HCRT	MithramycinA_vs_Control	4.92562	1.41374	6.59659	5.7e-05	0.000289992
ENSG00000261915.6	RP11-542C16.2	MithramycinA_vs_Control	4.91919	2.07552	4.73593	0.00068718	0.00212195
ENSG00000213471.10	TTLL13P	MithramycinA_vs_Control	4.89755	2.59578	6.12375	0.000102341	0.000455539
ENSG00000278677.2	H2AC17	MithramycinA_vs_Control	4.89742	8.04056	9.57886	2.52e-06	2.88e-05
ENSG00000233822.5	H2BC15	MithramycinA_vs_Control	4.88016	6.8786	19.1581	4.9e-09	8.94e-07
ENSG00000168477.19	TNXB	MithramycinA_vs_Control	4.87957	4.44561	9.16457	3.7e-06	3.77e-05
ENSG00000163352.5	LENEP	MithramycinA_vs_Control	4.87648	2.72381	4.45414	0.00104595	0.00298515
ENSG00000004776.13	HSPB6	MithramycinA_vs_Control	4.87446	2.70688	6.28778	8.31e-05	0.000387047
ENSG00000103723.17	AP3B2	MithramycinA_vs_Control	4.86029	2.28643	5.41568	0.000260256	0.000965705
ENSG00000131015.5	ULBP2	MithramycinA_vs_Control	4.85883	8.14815	18.2823	7.53e-09	1.04e-06
ENSG00000179674.4	ARL14	MithramycinA_vs_Control	4.85222	7.0824	8.77722	5.34e-06	4.89e-05
ENSG00000197093.11	GAL3ST4	MithramycinA_vs_Control	4.82374	2.95324	5.52197	0.000224686	0.000857505
ENSG00000148926.10	ADM	MithramycinA_vs_Control	4.82229	8.13018	17.1711	1.34e-08	1.27e-06
ENSG00000169314.15	C22orf15	MithramycinA_vs_Control	4.82156	2.16912	4.91205	0.000528465	0.0017118
ENSG00000285942.1	RP11-265N6.5	MithramycinA_vs_Control	4.81782	2.18833	5.0508	0.000432767	0.00145825
ENSG00000204482.11	LST1	MithramycinA_vs_Control	4.8162	1.71322	5.17018	0.000365321	0.00127668
ENSG00000165972.13	CCDC38	MithramycinA_vs_Control	4.8046	1.71234	6.15006	9.85e-05	0.000441777
ENSG00000109743.11	BST1	MithramycinA_vs_Control	4.79263	2.03223	5.25419	0.000324296	0.00115778
ENSG00000073670.14	ADAM11	MithramycinA_vs_Control	4.79249	2.5496	7.37945	2.28e-05	0.000142746
ENSG00000229292.2	RFPL4AL1	MithramycinA_vs_Control	4.78941	1.37968	6.35134	7.65e-05	0.000362602
ENSG00000139190.17	VAMP1	MithramycinA_vs_Control	4.78549	6.81543	11.3792	5.53e-07	1.04e-05
ENSG00000108830.10	RND2	MithramycinA_vs_Control	4.78439	2.06741	7.29689	2.5e-05	0.000153366
ENSG00000173805.16	HAP1	MithramycinA_vs_Control	4.7834	3.46871	8.58977	6.4e-06	5.55e-05
ENSG00000146221.10	TCTE1	MithramycinA_vs_Control	4.78244	2.13738	6.42893	6.94e-05	0.000336431
ENSG00000258466.5	RP11-1012A1.4	MithramycinA_vs_Control	4.77974	1.91408	4.23545	0.00145683	0.00393545
ENSG00000197768.10	STPG3	MithramycinA_vs_Control	4.77926	4.44639	8.48716	7.09e-06	5.94e-05
ENSG00000166924.9	NYAP1	MithramycinA_vs_Control	4.77766	3.24015	8.73916	5.52e-06	5e-05
ENSG00000227268.5	KLLN	MithramycinA_vs_Control	4.77746	4.23478	10.2443	1.4e-06	1.95e-05
ENSG00000204390.10	HSPA1L	MithramycinA_vs_Control	4.76893	5.93169	14.038	8.39e-08	3.42e-06
ENSG00000185105.5	MYADML2	MithramycinA_vs_Control	4.76671	2.40609	5.81949	0.000150572	0.000620507
ENSG00000155714.14	PDZD9	MithramycinA_vs_Control	4.75727	1.37165	6.17203	9.55e-05	0.000430415
ENSG00000214447.4	FAM187A	MithramycinA_vs_Control	4.75546	5.37606	3.84871	0.00268531	0.00661302
ENSG00000187094.12	CCK	MithramycinA_vs_Control	4.75053	5.36018	9.36254	3.05e-06	3.28e-05
ENSG00000110375.3	UPK2	MithramycinA_vs_Control	4.74906	5.39372	4.44097	0.00106014	0.00301671
ENSG00000145526.12	CDH18	MithramycinA_vs_Control	4.72376	1.36327	6.34448	7.68e-05	0.000363995
ENSG00000284934.2	RP11-512M8.12	MithramycinA_vs_Control	4.71806	1.60197	4.79495	0.000623433	0.00195419
ENSG00000182687.4	GALR2	MithramycinA_vs_Control	4.69914	3.61192	7.07686	3.2e-05	0.000185156
ENSG00000239620.3	PRR20G	MithramycinA_vs_Control	4.69605	1.35634	6.10697	0.00010341	0.000459568
ENSG00000158406.6	H4C8	MithramycinA_vs_Control	4.69135	7.67354	7.45388	2.09e-05	0.000133148
ENSG00000146453.13	PNLDC1	MithramycinA_vs_Control	4.69012	2.02856	6.06722	0.000108755	0.000478123
ENSG00000136943.12	CTSV	MithramycinA_vs_Control	4.69005	7.43176	16.8555	1.57e-08	1.38e-06
ENSG00000184599.14	TAFA3	MithramycinA_vs_Control	4.68884	2.03739	6.17439	9.49e-05	0.000428352
ENSG00000166359.11	WDR88	MithramycinA_vs_Control	4.67519	3.76648	9.40367	2.93e-06	3.19e-05
ENSG00000164591.14	MYOZ3	MithramycinA_vs_Control	4.67452	1.91822	4.50999	0.000950926	0.00276008
ENSG00000269741.5	CTC-518B2.8	MithramycinA_vs_Control	4.67206	2.90417	5.8636	0.000141371	0.000590345
ENSG00000166311.10	SMPD1	MithramycinA_vs_Control	4.66492	8.69895	18.9597	5.33e-09	9.46e-07
ENSG00000284491.3	THSD8	MithramycinA_vs_Control	4.66033	2.14552	4.82758	0.000592471	0.001875
ENSG00000184205.14	TSPYL2	MithramycinA_vs_Control	4.65146	8.97079	26.7898	2.15e-10	4.28e-07
ENSG00000006837.12	CDKL3	MithramycinA_vs_Control	4.64307	4.59432	4.00077	0.0020924	0.00533906
ENSG00000137094.16	DNAJB5	MithramycinA_vs_Control	4.64014	5.51118	9.31556	3.17e-06	3.37e-05
ENSG00000204947.9	ZNF425	MithramycinA_vs_Control	4.63711	6.05992	15.3974	3.59e-08	2.21e-06
ENSG00000188659.10	SAXO2	MithramycinA_vs_Control	4.63356	5.7371	5.787	0.00015599	0.000638927
ENSG00000182759.4	MAFA	MithramycinA_vs_Control	4.61909	3.54896	5.97954	0.000121237	0.000521944
[truncated: 3,271 more rows]

## Sheet: +LFC vs Cosmic
feature_id	gene_name	Contrast	logFC	AveExpr	t	P.Value	adj.P.Val
[truncated: 64 more rows]

[truncated: 5 more sheets: +LFC vs TSGD, LogFC<-1, LogFC<-1.5;AdjP<0.05, -LFC vs COSMIC, -LFC vs TSG]
